# Supplementary material for: Prevalence of Central Obesity among Adults with Normal BMI and Its Association with Metabolic Diseases in Northeast China
Source: PLoS One. 2016 Jul 28;11(7):e0160402. doi: 10.1371/journal.pone.0160402 (PMC4965061; doi:10.1371/journal.pone.0160402)
Supplement: S1 Table — (XLSX) [file pone.0160402.s001.xlsx]

## Sheet: Sheet1
weightcontrol	height	weight	WC	systolic	diastolic	SUGER	afterteattime	TG	TC	LDL	HDL	UR	Gender	AGE6G	District	Ethnicity	Edu	Marriage	Occupation	FAMincome5	Smoke	Drink	BMI	Weightfinal	weightassess	excise
3	155	50.2	74.6	127	102	6.1	2	1.24	5.64	4.09	1.29	1	0	4	0	0	0	0	2	4	0	0	20.89	0.78	2	0
3	160.5	57.4	76.8	149	84	3.3	2	1.89	6.08	4.23	1.29	1	0	4	0	0	1	3	3	2	2	0	22.28	0.78	2	0
3	160.2	54	77.4	129	84	4.7	2	1.44	5.05	3.07	1.42	1	1	4	0	0	0	3	0	1	0	0	21.04	0.86	2	0
1	161.8	54.3	67.8	92	49	4.6	2	1.06	5.03	3.38	1.33	1	0	2	0	0	3	0	1	3	0	0	20.74	0.55	2	0
3	159.4	55.8	74.8	116	73	5.6	2	0.77	2.69	1.06	1.17	1	0	4	0	0	0	0	2	1	0	0	21.96	0.78	2	0
2	159.5	49.3	68	109	69	6.2	2	1.3	4.82	2.87	1.57	1	0	4	0	0	1	0	2	2	0	0	19.38	0.78	1	0
3	156.5	53.4	74.9	107	64	4.2	2	1.74	5.71	3.98	1.15	1	0	4	0	0	1	0	3	2	0	0	21.8	0.78	1	1
3	156.2	57.1	77.8	116	76	5.1	2	0.81	4.28	2.67	1.31	1	0	4	0	0	1	0	3	2	0	0	23.4	0.78	3	0
3	160.5	51.4	66.8	113	68	4.4	2	1.79	4.05	2.57	0.89	1	0	2	0	0	2	0	1	2	0	0	19.95	0.55	2	0
3	160.5	58.7	76.8	118	71	3.6	2	0.7	5.11	3.22	1.59	1	0	3	0	0	2	0	0	0	0	0	22.79	0.53	3	0
1	170.5	66	80.4	100	69	5.1	2	0.72	4.16	2.58	1.31	1	1	2	0	0	2	0	0	1	1	0	22.7	0.62	3	0
3	168.2	59	74.6	147	94	6	2	0.6	5.33	3.55	1.52	1	1	4	0	0	2	3	1	2	0	1	20.85	0.86	1	1
3	156.8	47.9	67.5	152	81	4.7	2	1.31	4.35	2.87	1.14	1	0	4	0	0	1	0	0	2	0	0	19.48	0.78	2	1
3	160.5	54.4	69.8	113	65	4.9	2	1.47	3.68	2.07	1.04	1	0	2	0	0	3	0	1	3	0	0	21.12	0.55	3	0
3	163.9	52.6	72.8	113	71	5.4	2	0.89	5.07	3.53	1.29	1	1	4	0	0	2	0	0	0	0	0	19.58	0.86	1	0
1	166.5	62.7	72	115	77	4.4	2	0.67	4.13	2.5	1.4	1	0	1	0	0	3	0	0	3	0	0	22.62	0.96	3	0
3	158.5	58	81.5	135	92	5.4	2	2.17	6.63	4.58	1.55	1	0	3	0	0	3	0	1	2	0	0	23.09	0.53	3	0
3	164	57.9	68.6	92	68	5.2	2	0.55	4.18	2.52	1.51	1	0	2	0	0	3	0	2	1	0	0	21.53	0.55	3	0
2	175.8	57.6	63.9	125	74	99.9	9	0.77	3.89	2.17	1.48	1	1	0	0	0	2	1	1	2	0	0	18.64	1.13	1	1
3	160.9	54.4	65.8	93	71	99.9	9	0.71	5.3	3.23	1.71	1	0	2	0	0	2	0	1	1	0	0	21.01	0.55	2	0
1	167.5	54	65.6	121	83	4.8	2	0.82	3.72	2.2	1.31	1	0	3	0	0	3	0	0	1	0	0	19.25	0.53	2	0
1	166	58.1	67.6	109	70	4.4	2	0.55	3.58	2.1	1.16	1	0	0	0	1	2	1	1	2	0	0	21.08	2.41	3	1
3	182.8	72.3	73.4	109	63	5.3	2	1.03	4.69	3.21	0.92	1	1	0	0	0	2	1	1	2	0	0	21.64	1.13	2	1
3	159.5	60.1	78.8	102	65	5	2	1.09	6.53	4.7	1.34	1	0	4	0	0	1	0	3	0	0	0	23.62	0.78	3	0
3	162.5	55.1	72.6	124	73	4.4	1	1.76	4.73	2.5	1.53	1	0	2	0	0	3	0	2	2	0	0	20.87	0.55	3	0
2	160.4	52.3	64.8	120	74	4.9	2	0.78	4.71	2.7	1.6	1	0	3	0	0	2	0	1	4	0	0	20.33	0.53	1	0
3	170	61.8	75.8	139	83	5.3	2	1.29	4.26	2.78	1.28	1	1	3	0	0	2	0	2	2	0	0	21.38	0.67	2	1
3	160	60.2	81.8	122	74	4.6	2	1.76	4.85	3.28	1.44	1	0	3	0	0	1	0	2	2	0	0	23.52	0.53	2	0
1	162.5	55.9	72.6	123	75	4.4	2	1.11	4.58	2.75	1.68	1	0	2	0	0	1	0	2	1	0	0	21.17	0.55	2	1
3	158	58.8	81.4	122	77	5.7	2	4.38	7.04	4.47	1.87	1	0	3	0	0	1	0	0	1	0	0	23.55	0.53	2	0
3	168.9	66.9	81.2	95	60	3.6	2	2.73	6.15	3.46	1.26	1	1	4	0	0	1	0	0	1	1	0	23.45	0.86	2	0
3	161	49.7	68	140	92	5.6	2	2.23	5.43	2.74	1.64	1	0	4	0	0	0	0	2	0	1	0	19.17	0.78	1	0
3	176	60	92	100	80	99.9	9	1.03	6.3	2.95	2.45	1	1	3	0	0	1	0	2	2	1	0	19.37	0.67	3	0
3	158.3	57.2	82.8	152	87	6.3	2	1.68	6.33	3.67	1.81	1	0	4	0	0	1	0	0	1	0	0	22.83	0.78	2	0
3	174.2	66	79.8	164	90	13.4	2	0.75	5.28	3.33	1.19	1	1	4	0	0	1	0	0	1	1	0	21.75	0.86	2	0
3	156	54.7	77	136	80	4.5	2	1.8	5.12	2.78	1.85	1	0	4	0	0	0	0	0	2	0	0	22.48	0.78	2	1
3	164	60	81	121	76	4.7	2	0.86	4.92	3.03	1.47	1	1	3	0	0	0	0	1	1	0	1	22.31	0.67	3	0
3	163	53.5	79	98	57	4.8	2	1.26	4.56	3.17	1.24	1	0	4	0	0	1	2	2	2	0	0	20.14	0.78	2	1
3	183	76.6	86	128	80	6.7	2	1.64	6.17	4.78	1.33	1	1	3	0	0	2	0	2	3	1	1	22.87	0.67	2	0
3	155.5	50.5	71.4	116	71	5.6	2	1.92	4.11	2.32	1.18	1	0	2	0	0	3	0	1	4	0	0	20.88	0.55	1	0
3	155	55	80.6	131	83	5.4	2	1.04	6.23	4.37	1.59	1	0	3	0	0	1	0	0	1	0	0	22.89	0.53	2	0
3	180	64	75	117	69	4.8	2	0.69	5.57	3.33	2.2	1	1	2	0	0	0	0	0	3	1	0	19.75	0.62	1	0
1	157	56.7	78.2	106	66	5.4	2	1.78	2.97	1.46	0.95	1	1	4	0	0	3	0	3	2	0	0	23	0.86	1	1
2	175	61.2	75.5	130	78	5.1	2	0.88	4.79	2.83	1.93	1	1	1	0	0	3	0	2	1	1	1	19.98	0.65	1	1
3	165.6	56.6	66.8	116	70	4.6	2	0.55	3.72	2.01	1.69	1	0	2	0	0	2	0	2	0	0	0	20.64	0.55	2	1
3	154.5	45.3	71	124	68	5	2	1	5.75	3.33	2.25	1	0	4	0	0	0	0	0	0	0	0	18.98	0.78	1	0
3	162	54.4	86.2	117	66	5	1	1.54	5.52	2.71	2.34	1	1	5	0	0	0	3	3	1	1	1	20.73	1.55	2	0
3	158	59.6	82.4	115	70	5.2	2	0.8	4.66	2.59	1.71	1	0	2	0	0	2	0	2	2	0	0	23.87	0.55	2	0
3	166	58.1	78	120	69	7.9	2	0.47	5.14	3.02	2.1	1	0	4	0	0	0	0	2	1	0	0	21.08	0.78	1	0
3	158	55.3	76.4	114	66	99.9	9	1.74	5.65	3.05	1.85	1	0	4	0	0	1	0	2	1	0	0	22.15	0.78	2	0
3	157	55	71	167	92	4.2	1	0.75	5.37	2.81	2.3	1	0	4	0	0	0	3	2	1	0	0	22.31	0.78	1	0
3	160	60	81	126	86	99.9	9					1	0	3	0	0	3	0	1	1	0	0	23.44	0.53	3	0
3	165	58.2	83	126	81	99.9	9					0	1	2	0	0	1	0	2	2	1	1	21.38	1.56	2	0
3	176	65.1	78.2	116	75	99.9	9					0	1	2	1	0	2	0	0	4	1	1	21.02	0.48	2	0
3	164	51.2	68.8	113	72	6.6	2	0.42	3.33	2.07	1.41	1	0	2	0	0	1	0	0	2	0	0	19.04	0.55	1	1
3	173	66	82.6	130	91	7.1	2	0.91	3.82	2.79	1.07	1	1	3	0	0	2	0	2	2	1	0	22.05	0.67	2	0
3	172	58.9	70	159	95	4.6	2	0.67	3.55	2.28	1.38	1	1	4	0	0	2	0	2	3	1	0	19.91	0.86	1	0
3	177	66.5	82.6	138	81	4.9	2	0.83	4.13	2.98	1.37	1	1	1	0	0	2	1	2	3	2	1	21.23	0.65	2	0
3	166	52.7	68	115	83	5.1	2	0.78	4.08	2.58	1.34	1	1	2	0	0	2	0	2	2	0	0	19.12	0.62	1	0
3	160.5	59.9	68.8	105	65	4.3	2	1.29	3.92	2.71	1.36	1	0	2	0	0	3	0	2	2	0	0	23.25	0.55	3	0
3	160	58.2	74.2	194	119	4.6	2	0.85	4.33	3.09	1.51	1	1	4	0	0	2	0	2	3	1	0	22.73	0.86	2	0
3	176	59.7	67.2	123	73	4.7	2	1.25	3.68	2.61	1.12	1	1	2	0	0	2	0	2	4	1	1	19.27	0.62	1	0
3	165	63.2	79.2	126	86	5.8	2	2.46	4.96	3.75	0.99	1	0	3	0	0	2	0	2	2	0	0	23.21	0.53	3	0
3	176	74.2	87.2	114	76	4.8	2	1.46	3.65	2.08	1.3	1	1	3	0	0	2	0	2	2	1	0	23.95	0.67	2	0
3	180	65.7	76	157	99	5.3	2	1.01	4.17	2.94	1.92	1	1	2	0	0	0	0	2	3	1	0	20.28	0.62	2	1
3	176	65.1	73.4	129	78	4.9	2	0.52	3.25	1.53	1.82	1	1	2	0	0	2	3	2	2	1	0	21.02	0.62	1	0
1	170	69.2	83.2	109	79	5.6	2	1.72	3.15	2.44	0.9	1	1	2	0	0	0	0	2	2	0	0	23.94	0.62	3	0
3	173	67.2	84.4	128	86	5.3	2	1.49	3.8	2.59	1.33	1	1	2	0	0	1	0	2	3	1	0	22.45	0.62	2	0
3	160	55.7	74.6	111	75	5.1	2	1.19	3.03	1.9	1.03	1	1	2	0	0	1	0	2	1	2	1	21.76	0.62	2	0
3	170	67.6	82	129	82	5.8	2	0.66	4.18	3.26	1.35	1	1	3	0	0	2	0	2	3	1	0	23.39	0.67	2	0
3	177.8	70.5	79.8	140	96	5.3	2	5.34	5.84	3.34	1.58	1	1	2	0	0	2	0	2	4	1	1	22.3	0.62	2	0
1	172	70.3	85.8	104	79	6.3	2	2.3	4.63	3.39	0.88	1	1	2	0	0	2	0	2	3	0	0	23.76	0.62	3	0
1	166	63.6	84.8	133	87	5.8	2	1.01	4.52	3.37	1.33	1	1	3	0	0	2	0	2	2	1	0	23.08	0.67	2	1
3	168	62.6	76.2	102	70	4.4	2	0.77	3.96	2.37	1.64	1	0	2	0	0	2	2	2	2	1	0	22.18	0.55	2	0
3	181.5	71.7	80	109	73	3.3	2	0.33	4.32	2.76	1.77	1	1	1	0	0	2	0	2	3	0	0	21.77	0.65	1	0
3	169.8	63.7	75.2	129	90	5.1	2	1.46	3.71	2.37	1.55	1	1	2	0	0	1	0	2	2	0	0	22.09	0.62	1	0
3	176	65.6	72.2	114	77	5.3	2	0.95	4.25	2.55	1.36	1	1	2	0	0	2	0	2	4	0	0	21.18	0.62	1	0
1	162	54.2	68	114	73	5	2	0.44	5.05	2.98	1.84	1	0	0	0	0	3	1	2	3	0	0	20.65	2.41	3	0
3	177.8	65.9	81	111	76	8.6	2	1.57	3.43	2.66	0.99	1	1	2	0	0	3	0	2	3	1	0	20.85	0.62	1	0
3	178	62.5	73.4	115	75	5.3	2	1.09	3.73	2.49	1.54	1	1	1	0	1	2	0	2	2	0	0	19.73	0.65	1	0
3	170.5	67.6	79	129	80	5.3	2	1.18	4.58	3.23	1.17	1	1	1	0	0	1	0	2	3	2	0	23.25	0.65	2	0
1	171.5	66.3	75.6	119	76	5.9	2	0.9	3.81	2.38	1.38	1	1	2	0	0	2	1	2	2	0	0	22.54	0.62	2	0
2	167	65.8	81.2	139	96	4.8	2	6.95	3.98	1.81	0.81	1	1	1	0	0	2	0	2	4	1	1	23.59	0.65	2	0
3	151.5	44.7	65	112	75	4.3	2	0.6	4.38	2.81	1.5	1	0	2	0	0	3	0	1	3	0	0	19.48	0.55	1	0
3	180	67.4	74.6	95	54	4.8	2	0.64	3.15	1.9	1.39	1	0	2	0	0	3	2	1	3	0	0	20.8	0.55	2	0
3	175	69.1	80.4	130	84	4.6	2	1.47	5.27	3.9	1.21	1	1	1	0	0	2	0	1	2	1	0	22.56	0.65	2	0
3	170	65.1	83.8	130	89	5.3	2	2.79	4.05	2.71	0.83	1	1	1	0	0	3	1	1	3	0	1	22.53	0.65	3	0
3	177	68	80	115	72	4.6	2	0.79	3.77	2.54	1.25	1	1	1	0	0	3	1	2	3	1	0	21.71	0.65	2	0
3	175	69	81	111	72	4.9	2	0.79	3	2.17	0.98	1	1	1	0	0	3	1	1	3	2	1	22.53	0.65	2	0
3	186	78.7	78.8	119	77	5.3	2	3.32	4.63	3.01	0.85	1	1	0	0	0	3	1	2	3	1	0	22.75	1.13	2	0
3	154	43.9	61.2	106	66	4.7	2	0.88	4.76	3.11	1.8	1	0	1	0	0	3	0	1	3	0	0	18.51	0.96	1	0
2	166.5	51.6	68.6	999	999	99.9	9	1.08	4.38	2.88	1.64	1	0	1	0	0	3	0	1	3	0	0	18.61	0.96	1	0
3	165	52.4	68.6	127	83	4.6	2	1.24	4.76	3.31	1.63	1	0	3	0	0	3	0	1	4	0	0	19.25	0.53	1	0
1	158.7	52.2	68.2	119	68	5.2	2	0.87	4.54	3.3	1.21	1	0	3	0	0	3	0	1	3	0	0	20.73	0.53	2	0
1	161	62	71.8	106	66	4.5	2	2.05	4.25	2.57	1.13	1	0	3	0	0	3	0	1	4	0	0	23.92	0.53	3	0
3	159.8	50.8	68	116	80	4.6	2	0.53	3.81	2.2	1.74	1	0	1	0	0	3	0	1	3	0	0	19.89	0.96	3	0
3	179.5	76.5	86.2	129	82	5.1	2	0.54	3.57	2.39	1.49	1	1	4	0	0	3	0	1	3	0	0	23.74	0.86	2	0
3	173.5	71.7	86	131	83	5.4	1	0.8	4.82	3.15	1.18	1	1	2	0	0	3	0	1	4	0	0	23.82	0.62	2	0
2	174	65.1	74.6	116	81	5.4	2	0.87	2.68	1.31	1.38	0	1	1	0	0	3	0	1	4	0	0	21.5	1.81	1	1
3	178	60.6	70.2	110	67	6.6	1	0.58	2.97	1.97	0.99	0	1	1	0	0	3	0	1	3	1	0	19.13	1.81	1	1
3	177	63.4	75	127	86	4.3	2	0.7	4.58	2.94	1.34	0	1	1	0	0	3	1	1	3	1	0	20.24	1.81	1	0
3	172.5	69.9	80.8	121	72	5.2	2	0.34	3.49	2.36	1.27	0	1	1	0	0	3	0	2	3	0	1	23.49	1.81	2	0
3	155	55	81.4	117	79	7.3	2	0.87	4.3	2.46	1.63	0	0	3	0	0	3	0	1	4	0	0	22.89	0.62	2	0
3	171	69.1	87	148	96	5.6	2	0.96	4.43	2.64	1.54	0	1	4	0	0	2	0	2	2	2	0	23.63	0.71	2	1
3	163	55	70	90	70	4.7	2	0.7	5.03	3.09	1.63	0	0	2	0	1	2	0	1	3	0	0	20.7	0.91	2	0
3	169	65.3	78.6	122	82	7.1	1	1.22	3.79	2.46	0.93	0	1	2	0	0	2	0	1	4	0	0	22.86	1.56	2	0
3	157	48.6	71.4	121	85	4.1	2	0.9	3.04	1.22	1.6	0	1	4	0	0	3	0	1	2	0	0	19.72	0.71	1	0
3	168	58.7	71.4	106	64	5.5	2	1.34	3.29	1.71	1.14	0	1	0	0	1	1	0	2	3	0	0	20.8	4.87	2	0
3	155	56.4	71.4	126	79	4.9	1	1.93	4.73	2.81	1.36	0	0	3	0	1	1	0	2	2	0	0	23.48	0.62	2	0
3	162	54.8	75	157	95	7.1	2	8.05	6.42	2.32	0.92	0	1	3	0	0	0	0	0	1	0	0	20.88	0.94	1	0
3	153	52.9	73.2	145	99	4.7	2	1.49	3.95	2.06	1.4	0	0	3	0	0	1	0	2	2	0	0	22.6	0.62	2	0
3	146	49.7	71.6	145	83	5.1	1	0.95	4.71	2.78	1.8	0	0	3	0	0	0	0	2	2	0	0	23.32	0.62	2	0
3	159	57.3	74.8	104	58	4.7	2	0.49	3.26	1.86	1.1	0	0	0	0	0	3	1	1	2	0	0	22.67	6.77	3	0
3	173	68.5	83	149	90	5.8	2	3.79	3.55	1.4	0.73	0	1	3	0	0	2	0	2	2	0	0	22.89	0.94	2	0
3	160	53.1	76	151	81	5.8	1	1.35	4.03	1.99	1.42	0	1	5	0	0	0	0	1	2	1	0	20.74	1.03	2	0
3	168	67.6	84.8	125	78	6.4	1	1.44	4.3	2.45	1.33	0	1	1	0	1	0	2	2	4	0	0	23.95	1.81	2	0
3	156	56.1	73.4	123	89	4.7	2	1.76	5.08	3.11	1.3	0	0	2	0	0	1	0	2	0	0	0	23.05	0.91	2	0
3	166	52.3	64.8	115	67	4.9	1	1.58	4.95	2.77	1.39	0	0	1	0	0	1	0	2	1	0	0	18.98	2.03	2	0
3	151	52.7	77.6	107	65	6.5	1	1.92	3.99	2.24	1.06	0	0	4	0	1	0	0	0	1	1	0	23.11	0.55	2	1
3	169.8	60.4	78.8	118	69	5.4	1	1.47	3.1	1.55	1.29	0	1	4	0	1	0	0	2	3	1	0	20.95	0.71	1	0
3	162	60.3	78	107	69	4.9	1	1.81	3.74	2.16	1.23	0	0	2	0	0	1	1	2	4	0	0	22.98	0.91	2	0
1	171.5	65.1	86.6	170	101	4.9	1	2.02	5.02	2.9	1.17	0	0	4	0	0	2	0	1	3	0	0	22.13	0.55	2	0
3	182	75	81.2	121	73	5.6	1	0.56	4.1	2.28	1.51	0	1	2	0	1	0	0	2	2	0	0	22.64	1.56	2	0
3	148.6	44.9	70.2	115	58	5.7	1	1.55	4.24	2.52	1.12	0	0	5	0	1	1	0	2	4	0	0	20.33	0.85	1	0
3	153	52.5	79	167	90	6.9	1	0.82	5.82	3.26	2.18	0	0	5	0	0	0	3	0	2	0	0	22.43	0.85	1	1
3	166.5	60.1	76.2	194	90	5.7	1	1.51	4.95	3.49	0.99	0	0	4	0	0	0	0	0	0	0	0	21.68	0.55	2	0
3	161	56	78	134	77	19	1	1.78	5.46	3.45	1.12	0	0	3	0	0	1	0	0	2	0	0	21.6	0.62	1	0
3	157	57.5	79.4	147	83	5.3	1	4.71	7.21	5.02	1.2	0	0	4	0	0	0	0	0	2	0	0	23.33	0.55	2	0
3	166	63.8	84.4	120	65	7.3	1	5.69	5.51	3.34	1.2	0	1	4	0	1	0	0	0	1	1	1	23.15	0.71	2	1
3	149.5	49.6	81	149	65	5.9	2	4.47	5.55	3.08	1.22	0	0	5	0	0	0	3	0	2	0	0	22.19	0.85	3	0
3	151	53.1	87	138	70	4.4	1	3.11	5.61	3.49	1.51	0	0	5	0	1	0	0	0	2	1	0	23.29	0.85	1	0
3	162.5	60.1	75	105	72	5.2	2	1.21	4	2.18	1.44	0	0	2	0	0	0	0	2	4	0	0	22.76	0.91	2	0
3	180	67.4	79	117	72	7.4	1	1.99	3.97	1.85	1.85	0	1	2	0	1	1	0	2	4	1	1	20.8	1.56	1	0
3	153.5	49.5	76.8	173	79	4	2	1.24	4.32	2.4	1.86	0	0	5	0	1	1	3	2	0	0	0	21.01	0.85	1	1
3	173.5	66.6	81.4	144	89	5.1	1	2.48	4.29	2.99	1	0	1	2	0	0	1	0	2	3	0	1	22.12	1.56	2	0
3	160	60.6	78.6	105	71	5.4	1	3.57	4.4	2.7	0.88	0	0	2	0	0	0	0	2	2	0	0	23.67	0.91	3	1
3	150.5	52.3	75.2	145	75	10.6	1	2.02	4.48	2.81	1.24	0	0	3	0	0	0	0	2	1	0	1	23.09	0.62	1	0
3	160	60.8	83.8	150	76	5.6	2	1.59	4.86	3.7	0.83	0	1	5	0	0	2	0	2	2	0	0	23.75	1.03	3	1
3	148.2	44.2	74.4	127	72	5	1	2.24	6.08	4.66	1.27	0	0	5	0	0	0	0	0	1	0	0	20.12	0.85	2	0
1	159.5	57	79	113	73	4.8	2	1.8	7.08	5.54	1.49	0	0	3	0	0	3	0	1	3	0	0	22.41	0.62	2	1
3	167	59.4	81	122	77	4.6	1	4.24	6.42	4.07	1.15	0	0	4	0	0	3	0	2	3	0	0	21.3	0.55	2	0
3	160.5	59.5	81	128	86	6.1	1	4.73	5.67	3.52	1.06	0	0	3	0	0	2	0	2	3	0	0	23.1	0.62	3	0
3	146	43.5	73	142	75	5.9	1	1.55	4.78	2.98	1.51	0	0	3	0	1	1	0	2	2	0	0	20.41	0.62	2	1
3	153	48.3	67.4	128	71	5.3	2					0	0	3	0	0	0	0	2	1	0	0	20.63	0.62	1	1
2	154	55.5	74.6	95	57	4.1	2					0	0	3	0	1	1	0	2	2	0	0	23.4	0.62	1	0
3	158	53	80	110	70	5.6	2					0	0	2	0	1	2	0	1	2	0	0	21.23	0.91	2	0
3	159	60.5	83.8	136	91	5.3	2	0.61	4.8	2.49	2.27	1	0	4	0	0	1	0	2	2	2	0	23.93	0.78	2	1
3	159	50.9	73	125	73	4.3	2	0.99	7.81	5.47	1.98	1	0	5	0	0	2	0	3	3	0	0	20.13	1.87	2	0
3	169.5	65.4	82.2	147	68	4.7	2	1.16	5.29	3.49	1.38	1	1	5	0	0	2	0	3	3	1	0	22.76	1.55	2	0
3	155.5	57	81.4	159	114	5.1	2	3.86	5.04	2.8	1.02	1	0	4	0	0	3	0	3	3	0	0	23.57	0.78	2	1
3	157.5	59.4	83	171	108	6.1	2	2.05	5.86	3.72	1.46	1	0	4	0	0	1	0	3	2	0	0	23.95	0.78	2	1
3	158	57.9	78.8	113	70	4.8	2	0.86	3.88	2.28	1.22	1	0	3	0	1	3	0	1	3	0	0	23.19	0.53	2	0
3	166.5	57.7	76.4	151	81	4.3	2	0.64	4.19	2.8	1.21	1	1	5	0	0	0	0	0	2	2	0	20.81	1.55	1	0
3	159	54.1	72.6	133	88	5.4	2	0.7	3.81	2.21	1.35	1	0	3	0	0	3	0	1	3	0	0	21.4	0.53	2	0
3	179	62.3	79.8	120	73	4.9	2	0.94	4.4	2.91	1.09	1	1	3	0	0	3	0	1	3	2	0	19.44	0.67	1	1
3	160	51	68.2	102	64	5.5	1	0.73	3.54	1.99	1.32	1	0	2	0	0	3	0	1	3	0	0	19.92	0.55	2	0
1	156.5	53.6	76.4	137	91	4.9	2	1.09	5.21	3.15	1.73	1	0	2	0	0	1	0	2	0	0	1	21.88	0.55	3	0
3	162.5	56.2	77.2	155	103	4.7	2	1.48	5.23	3.47	1.33	1	0	3	0	0	2	0	0	3	0	0	21.28	0.53	1	0
3	155	54.7	75.4	172	91	7.9	2	2.18	6.03	3.98	1.53	1	0	4	0	0	1	0	0	2	0	0	22.77	0.78	1	0
1	161	61.1	83.2	111	71	4.4	2	3.51	4.57	2.54	0.85	1	0	4	0	0	1	0	0	2	0	0	23.57	0.78	2	1
3	159	50.1	73	191	99	8.3	2	0.98	5.94	3.87	1.79	1	0	4	0	0	1	0	3	2	0	0	19.82	0.78	1	0
3	160.5	54.8	75.8	149	93	4.2	2	1.73	6.59	4.57	1.48	1	1	3	0	0	2	0	2	3	1	1	21.27	0.67	2	0
3	158	58.9	84.2	144	58	7.1	2	1.48	4.91	3.74	0.67	1	0	4	0	0	0	0	3	2	0	0	23.59	0.78	2	1
3	160	60	82.1	140	85	4.2	2	1.04	6.56	4.62	1.82	1	0	3	0	0	2	0	2	2	0	0	23.44	0.53	2	1
3	166.5	63.7	80.8	177	109	4.9	2	0.88	5.43	3.97	1.44	1	0	3	0	0	2	0	0	3	1	0	22.98	0.53	2	0
1	165.2	62	90	118	78	4.7	2	1.28	3.78	1.96	1.34	1	0	0	0	0	3	1	1	0	0	0	22.72	2.41	3	0
3	160	50	100	124	85	5.1	2	1	3.99	2.47	1.2	1	0	2	0	0	2	0	0	0	0	0	19.53	0.55	2	0
3	170.5	58.1	80	122	87	4.1	2	1.02	5.26	3.6	1.06	1	1	3	0	0	2	0	2	1	2	0	19.99	0.67	1	0
3	154	45	61.2	122	87	4.8	2	0.81	5.5	2.64	2.67	1	0	2	0	0	3	2	1	3	0	0	18.97	0.55	2	1
3	155	46.2	75	168	79	4.8	2	1.48	5.85	3.73	1.86	1	1	5	0	0	2	0	2	1	1	0	19.23	1.55	1	0
1	168	67.5	79	138	91	4.9	2	0.76	3.5	1.79	1.39	1	0	3	0	0	3	0	0	3	0	0	23.92	0.53	3	1
1	162	55	100	107	69	5	2	1.56	4.57	2.75	1.35	1	0	2	0	1	2	0	0	3	0	0	20.96	0.55	3	0
3	155	55.4	76	143	96	5.2	2	2.02	4.86	3.12	1.09	1	0	4	0	0	3	0	1	3	0	0	23.06	0.78	3	0
3	156	57.4	73.2	123	85	4.2	2	1.97	5.89	4.05	1.24	1	0	2	0	0	2	1	2	2	0	0	23.59	0.55	3	0
3	168	56.5	78	119	84	5.5	2	1.21	6.02	3.98	1.75	1	1	3	0	0	0	0	0	0	0	1	20.02	0.67	1	0
3	158	53.9	74.4	121	74	4.8	2	2.83	6.98	4.13	1.95	1	0	4	0	0	1	0	2	0	1	0	21.59	0.78	2	1
3	168	65.7	78.6	132	94	4.6	2	1.77	2.95	1.4	0.77	1	1	3	0	0	3	0	1	3	0	0	23.28	0.67	2	1
3	155.5	52	73.4	126	94	4.7	2	0.88	4.97	2.71	1.98	1	0	3	0	1	2	0	0	1	0	0	21.51	0.53	1	0
1	162	62.9	74	142	77	5.3	2	2.09	5.02	3.06	1.11	1	0	2	0	0	1	0	2	3	0	0	23.97	0.55	3	0
3	148	51.3	75	155	101	4.6	2	2.84	8.5	6.48	1.36	1	0	4	0	0	2	0	3	2	0	0	23.42	0.78	2	1
3	157.5	51.4	74	158	72	5	2	0.5	4.82	2.62	2.28	1	1	5	0	0	2	0	3	4	0	1	20.72	1.55	2	0
3	151	50.2	76.2	153	77	4.4	2	2.39	4.79	3.07	0.98	1	0	5	0	0	1	0	3	2	0	0	22.02	1.87	2	1
3	165	55	62.6	137	88	5.1	2	1.14	4.34	2.63	1.37	1	0	0	0	0	3	1	1	3	0	0	20.2	2.41	3	0
3	170	67.3	89	158	98	5.3	2	1.87	4.38	2.68	1.14	1	1	2	0	0	2	0	2	2	2	0	23.29	0.62	2	0
3	144	41.6	74	114	71	6.3	1	1.33	6.39	4.4	1.68	1	0	4	0	0	0	3	0	1	1	0	20.06	0.78	2	0
3	171	64.3	76.4	129	92	4.7	2	0.74	4.95	3.07	1.59	1	1	4	0	0	1	0	2	1	1	0	21.99	0.86	1	1
3	161	53.8	75.4	161	91	5.8	2	1.97	3.85	1.91	1.19	1	1	5	0	0	2	3	3	1	1	0	20.76	1.55	1	0
1	164	62.5	79.4	123	89	5.5	2	3.85	5.93	3.42	1.02	1	0	4	0	0	3	0	3	3	0	0	23.24	0.78	2	1
3	179.5	65.6	77.4	132	92	4.4	2	1.44	4.5	2.74	1.35	1	1	2	0	0	2	0	0	3	1	0	20.36	0.62	1	0
3	159	57.9	79.2	136	96	4.9	2	0.81	4.89	2.88	1.86	1	0	3	0	0	1	0	0	2	0	1	22.9	0.53	2	0
3	155.5	49.8	72	148	89	4.2	2	1.02	5.37	3.36	1.65	1	0	3	0	0	2	0	2	0	2	0	20.6	0.53	2	0
3	161.5	58.3	73.8	137	91	4.4	2	1.3	5.38	3.59	1.42	1	0	2	0	0	3	0	1	2	0	0	22.35	0.55	2	0
3	162.5	58	72.8	134	67	4.4	1	2.31	5.85	3.63	1.55	1	0	4	0	0	2	0	3	2	0	0	21.96	0.78	2	1
3	182	74.6	88.6	153	105	4.9	2	1.43	3.27	1.9	0.98	1	1	3	0	0	2	0	2	2	1	1	22.52	0.67	2	0
3	163	51.4	69.4	117	77	4.2	2	0.99	4.43	2.32	1.93	1	1	3	0	0	2	0	2	2	0	0	19.35	0.67	1	1
3	165	63.5	88.6	138	78	4.7	2	5.57	5.23	2.79	0.65	1	1	3	0	0	2	0	0	2	1	1	23.32	0.67	2	0
3	173.8	58.4	72	126	81	4.5	2	0.67	3.7	2.26	1.24	1	1	0	0	0	2	1	2	1	1	1	19.33	1.13	1	0
3	183.5	77.4	88.2	127	84	3.6	2	1.62	5.14	3.41	1.3	1	1	3	0	0	1	0	2	2	1	1	22.99	0.67	3	0
2	171.9	63.7	80	131	89	4.6	2	1.29	4.14	2.47	1.26	1	1	2	0	0	2	0	2	2	1	1	21.56	0.62	1	0
3	177	65.8	80.4	126	77	5.6	2	0.7	4.79	2.64	2.18	1	1	2	0	0	2	0	1	2	1	1	21	0.62	1	0
3	173.5	68.7	89.4	155	97	5.3	2	1.97	4.34	2.08	1.66	1	1	2	0	0	2	0	1	3	1	1	22.82	0.62	3	0
3	171.2	67.4	86.2	167	102	5.4	2	1.34	4.46	2.78	1.3	1	1	2	0	0	1	0	2	2	1	0	23	0.62	2	0
3	175.6	67.6	79.2	144	90	3.8	2	1.06	4.72	3.06	1.32	1	1	1	0	0	2	1	2	3	1	0	21.92	0.65	1	0
3	171.2	60.1	80.4	138	96	4.9	2	1.72	4.22	2.23	1.35	1	1	1	0	0	3	0	1	3	1	1	20.51	0.65	1	0
3	171.2	68	87.8	130	83	4.2	2	1.12	4.93	3.4	1.13	1	1	2	0	0	2	0	2	3	1	0	23.2	0.62	2	0
3	178.8	64.8	76.6	136	85	4.4	2	0.79	4.79	3.1	1.59	1	1	2	0	0	1	0	2	2	1	1	20.27	0.62	1	0
3	178.5	62.9	71.6	116	67	3.9	2	0.51	4	2.54	1.15	1	1	1	0	0	2	1	1	3	1	0	19.74	0.65	2	0
3	165.5	61.3	79.2	149	79	4.8	2	0.65	4.52	2.03	2.3	1	1	2	0	0	1	0	2	2	1	0	22.38	0.62	1	0
3	180	77.3	87.6	131	70	6.4	1	0.93	2.74	1.51	0.88	1	1	1	0	0	1	0	2	4	1	0	23.86	0.65	2	0
3	161.5	58.9	73.4	118	67	5.4	1	0.58	3.44	2.04	1.22	1	1	2	0	0	0	0	0	0	0	0	22.58	0.62	1	0
3	165	60	85.8	129	82	4.7	1	1.3	5.77	3.73	1.44	1	0	0	0	0	1	1	2	2	0	0	22.04	2.41	3	0
3	159.5	54.6	67.4	127	59	4.3	1	1.12	4.47	2.83	1.32	1	0	1	0	0	1	0	2	2	0	0	21.46	0.96	3	0
1	171.7	68.5	73	111	68	6.7	1	0.97	3	1.61	1.04	1	0	1	0	0	2	0	2	4	0	0	23.24	0.96	3	0
3	170.5	66.9	80.2	123	65	7.4	1	1.27	4.13	2.4	1.26	1	1	4	0	0	1	0	0	2	1	0	23.01	0.86	1	0
3	150.2	42.4	68.6	117	79	5.3	1	0.69	2.33	0.6	1.4	1	0	0	0	0	3	1	1	3	0	0	18.79	2.41	2	0
3	166	60.7	74.8	130	80	4.8	1	0.95	4.11	2.42	1.5	1	1	0	0	0	2	1	0	2	0	0	22.03	1.13	2	0
1	172.8	65.1	81.6	123	67	4.8	2	1.57	4.05	2.62	0.88	1	1	0	0	0	2	0	1	3	1	1	21.8	1.13	2	0
3	172	67	83.6	126	74	5.2	2	4.27	5.44	2.9	0.73	1	1	1	0	0	3	0	2	2	1	1	22.65	0.65	3	0
3	169	59	68.2	116	76	99.9	9					1	1	0	0	0	2	1	1	3	0	0	20.66	1.13	2	0
3	158.2	50.6	82	129	83	4.3	2	1.12	4.73	2.92	1.59	0	1	5	0	0	1	3	2	0	1	0	20.22	1.03	2	1
3	160.5	60.4	76.4	141	87	4.9	2	0.88	7.02	4.96	1.83	0	1	3	0	0	1	0	2	1	1	1	23.45	0.94	2	0
3	152	51.3	75.4	118	70	4.7	2	4.09	4.98	2.91	0.89	0	0	3	0	1	1	0	2	1	0	0	22.2	0.62	2	0
3	161.5	60.2	78	137	86	6.9	2	2.18	6.76	4.54	1.27	0	1	4	0	0	2	0	2	1	0	1	23.08	0.71	2	0
3	158	58.2	78	125	79	4.2	2	2.38	5.33	3.87	1.03	0	0	3	0	0	2	0	1	4	0	0	23.31	0.62	3	0
3	173.5	68.2	80.2	137	74	6.7	1	1.31	4.58	2.59	1.54	0	1	4	0	0	0	0	2	1	1	1	22.66	0.71	2	1
3	157.5	49.5	68.2	163	86	5.5	1	0.87	3.95	2.1	1.51	0	0	4	0	0	0	0	0	0	1	0	19.95	0.55	1	0
3	168	58	83.6	124	74	5.2	2	1.66	4.87	2.82	1.48	0	0	4	0	0	0	0	0	0	1	0	20.55	0.55	1	0
3	155.2	49.5	71	143	82	5	2	1.22	4.75	2.91	1.55	0	0	4	0	0	0	0	2	2	0	0	20.55	0.55	3	1
3	156.8	57.4	74.6	167	100	5.1	2	1	4.05	2.09	1.7	0	0	3	0	0	1	0	2	4	0	0	23.35	0.62	2	0
3	163.2	59.6	74	127	66	5.5	2	1.52	4.09	2.39	1.29	0	0	4	0	0	0	0	2	0	0	0	22.38	0.55	2	0
3	155.5	58	75.2	107	65	4.8	2	0.66	3.95	1.98	1.79	0	0	2	0	0	1	0	3	2	0	0	23.99	0.91	2	0
3	160.5	59.1	79.4	100	64	5.8	2	1.45	2.78	1.47	0.74	0	0	5	0	0	0	3	2	1	0	0	22.94	0.85	1	0
3	158	59.3	82	125	83	5.2	2	1.29	6.15	4.18	1.59	0	0	3	0	0	1	0	2	2	0	0	23.75	0.62	2	0
3	174.5	60.1	81	116	77	4.9	2	0.89	3.69	2.04	1.45	0	0	2	0	0	0	0	2	2	0	0	19.74	0.91	2	0
3	155	49.2	69	103	76	5	2	1.08	5.51	3.07	2.17	0	0	4	0	0	0	0	2	3	0	0	20.48	0.55	1	0
3	164.5	61.7	82.6	150	98	4.7	2	2.13	3.65	1.74	1.29	0	0	4	0	0	0	1	0	2	0	0	22.8	0.55	2	0
3	165	62	86.4	117	67	8.5	2	3.28	5.48	3.68	0.9	0	0	4	0	0	0	0	2	0	1	0	22.77	0.55	1	0
3	154	46.2	66.2	127	84	4.8	2	1.44	4.82	2.8	1.45	0	0	2	0	0	0	0	0	4	1	0	19.48	0.91	1	0
3	152.5	49.5	66.2	103	73	4.9	2	1.03	4.17	2.61	1.4	0	0	1	0	0	1	0	2	1	0	0	21.28	2.03	2	0
3	160	54.4	66	116	73	4.8	2	0.65	2.95	1.63	1.23	0	0	1	0	0	1	0	2	1	0	0	21.25	2.03	2	0
3	172	70.2	86.4	117	66	4.8	2	1.57	5.84	3.85	1.6	0	1	2	0	0	1	0	2	1	0	0	23.73	1.56	2	0
3	164	51.4	76	101	63	4.2	2	0.68	5.27	2.89	2.32	0	0	3	0	0	0	0	2	0	2	0	19.11	0.62	2	0
3	165.5	57.6	76.2	138	90	6.2	2	1.98	5.39	3.23	1.64	0	0	3	0	0	1	0	2	1	1	0	21.03	0.62	1	0
3	151	43.5	60	102	72	4.1	2	1.88	5.59	3.4	1.69	0	0	4	0	0	0	0	2	2	1	0	19.08	0.55	1	0
3	157.5	48	60.2	109	73	4.8	2	1.2	4.61	2.9	1.6	0	0	2	0	0	2	0	2	4	0	0	19.35	0.91	1	0
3	165.2	54.7	72	126	83	6.4	1	1.04	5.04	2.57	2.27	0	1	4	0	0	0	0	2	2	1	1	20.04	0.71	1	1
3	144	45.8	79	131	67	7.8	2	2.86	5.02	3	1.12	0	0	5	0	0	0	0	2	2	0	0	22.09	0.85	2	0
1	164.1	60.5	76	88	56	6.1	2	0.66	4.21	2.77	1.4	0	0	2	0	0	3	0	1	3	0	0	22.47	0.91	3	0
3	170.9	67.4	89	140	86	5.5	2	1.98	5.91	2.85	2.54	0	1	4	0	0	1	0	1	4	1	1	23.08	0.71	2	0
3	173	66.9	81.2	125	70	5.1	2	3.48	3.54	1.51	1.4	0	1	2	0	0	1	0	2	3	0	0	22.35	1.56	1	0
3	172	64.3	78.4	109	74	6.4	1	1.53	4.04	1.96	1.45	0	1	3	0	0	0	0	2	2	1	0	21.73	0.94	1	0
3	160	60	77	163	100	6.2	1	6.49	3.89	1.38	0.54	0	0	2	0	0	1	0	0	1	0	0	23.44	0.91	2	0
3	156.5	58.7	75.2	140	69	5	1	0.87	3.89	2.33	1.23	0	1	4	0	0	0	0	2	0	2	0	23.97	0.71	1	0
3	166	65.6	80.2	111	71	5.6	2	1.52	3.77	2.05	1.4	0	0	3	0	0	0	3	2	3	1	0	23.81	0.62	2	0
3	162	52.3	73.2	128	74	5.2	2	1.26	4.26	2.6	1.31	0	1	3	0	0	0	0	0	1	1	0	19.93	0.94	1	0
3	169	60.4	82.4	156	91	5	2	1.11	4.95	3.11	1.65	0	1	4	0	0	0	0	2	0	0	1	21.15	0.71	2	1
3	162	58	72	133	79	5.6	2	0.98	3.72	2.32	1.18	0	1	5	0	0	0	0	2	1	1	0	22.1	1.03	2	0
3	171	56.1	68.2	125	79	5.9	2	1.15	4.58	2.84	1.43	0	1	4	0	0	0	0	2	2	1	0	19.19	0.71	2	1
3	165	56.6	73.2	125	69	6.7	1	1.08	4.4	2.24	1.96	0	1	4	0	0	1	0	2	0	0	0	20.79	0.71	1	0
3	162	52.1	68.2	138	89	5.3	1	0.9	2.76	1.41	1.06	0	0	1	0	0	0	0	2	4	0	0	19.85	2.03	1	0
3	170	65.4	72.8	128	73	5.5	2					0	1	1	0	0	2	0	1	2	0	0	22.63	1.81	2	0
3	169.5	61.7	77	129	72	4.6	2	1.49	3.8	2.13	1.09	0	1	3	0	0	0	0	2	1	0	0	21.48	0.94	2	0
3	177.5	66.6	85.2	123	89	6.6	1	3.58	5.63	3.32	1.01	0	1	4	0	0	0	0	2	0	2	0	21.14	0.71	3	0
3	178.5	65.1	79	120	84	5.3	2	3.16	7.27	5.06	1.45	0	1	3	0	0	1	0	2	2	1	1	20.43	0.94	1	0
3	180.6	76.6	97.8	117	82	6.4	2	1.7	4.04	2.45	1.05	0	1	5	0	0	0	0	2	0	0	0	23.49	1.03	2	1
3	175.2	63.4	79.4	126	78	7.1	2	0.96	3.85	1.82	1.76	0	1	4	0	0	0	0	2	2	0	0	20.65	0.71	1	0
3	152.5	46.6	70.5	162	96	5.1	2	0.78	4.64	2.63	1.39	0	1	3	0	0	0	0	2	0	1	0	20.04	0.94	1	0
3	157.8	49.7	72.2	180	89	11.2	1	0.66	4.54	2.13	2	0	1	4	0	0	0	0	2	1	1	1	19.96	0.71	2	1
3	169	63.6	76	128	79	6.3	1	1.99	4.21	2.72	0.91	0	1	3	0	0	0	0	2	0	1	1	22.27	0.94	1	0
3	165.5	52.4	69	131	87	4.9	2	0.9	4.46	2.56	1.44	0	1	4	0	0	1	0	2	2	1	0	19.13	0.71	1	0
2	167.5	64.4	80	109	63	6.9	1	1.42	5.18	2.68	2.25	0	1	3	0	0	0	3	3	2	1	0	22.95	0.94	1	0
3	146.9	50.2	80.9	123	74	8.2	1	2.14	5.79	3.93	1.38	0	0	4	0	0	0	3	3	0	0	0	23.26	0.55	1	0
3	159.1	47.8	70.2	134	79	4.8	2	1.23	3.86	2.29	1.07	0	0	5	0	0	0	0	2	0	0	0	18.88	0.85	1	0
3	158.5	53.1	70.8	118	75	5.6	2	3.18	5.06	2.66	1.32	0	0	3	0	0	0	0	0	4	0	0	21.14	0.62	1	0
3	167.5	61.2	83.2	110	70	5.5	1	2.11	5.23	2.89	1.56	0	1	5	0	0	0	0	2	1	0	0	21.81	1.03	1	1
3	168	67.3	86	159	95	5.9	1	1.7	7.25	4.68	1.45	0	1	3	0	0	1	0	2	3	1	1	23.84	0.94	3	0
3	160.5	51.6	67	100	64	4.4	1	0.33	3.17	2.06	1.2	0	0	0	0	0	1	0	2	1	0	0	20.03	6.77	3	0
3	157.6	51.7	76.6	143	82	5	2	1.17	5.2	3.07	1.74	0	0	5	0	0	0	0	2	0	0	0	20.82	0.85	1	0
3	151.5	50.7	70.2	115	77	4	1	1.02	3.69	2.3	1.52	0	0	3	0	0	2	0	2	1	2	0	22.09	0.62	1	1
3	159.6	49.2	69.2	136	85	5.2	2	1.3	4.88	2.06	2.5	0	0	4	0	0	0	0	2	0	0	0	19.32	0.55	1	0
3	153.7	50.4	70.9	124	76	4.7	2	1	4.82	3.21	1.48	0	0	2	0	0	1	0	0	2	0	0	21.33	0.91	2	0
3	160.4	59	82.6	133	92	6.6	2	1.56	3.82	2.19	0.99	0	1	4	0	0	1	0	2	2	1	0	22.93	0.71	1	1
2	163.5	58.2	77.2	146	84	5.6	2	1.8	6.8	4.77	1.5	0	0	4	0	0	0	0	2	0	1	0	21.77	0.55	1	0
3	154.6	52.2	89.4	139	87	5.4	2	1.3	7.25	5.08	1.28	0	0	4	0	0	0	0	2	1	0	0	21.84	0.55	2	0
3	173.5	71.8	87	140	90	99.9	9	1.63	5.39	3.59	1.45	0	1	4	0	0	0	0	2	1	1	0	23.85	0.71	2	1
3	159.5	56.4	77.2	127	79	5.6	1	1.73	4.68	2.48	1.63	0	0	4	0	0	1	0	2	1	0	0	22.17	0.55	1	0
3	168.5	64.1	80.4	128	80	5.3	1	2.45	5.11	2.57	1.43	0	1	4	0	0	0	0	2	0	1	1	22.58	0.71	2	0
3	168	61.1	74.2	131	78	5.9	2	0.66	4.71	2.77	1.83	0	1	4	0	0	1	0	3	0	1	0	21.65	0.71	2	0
3	142.5	46.8	75	177	96	6.1	1	2.3	5.68	3.18	1.17	0	0	4	0	0	0	0	2	0	0	0	23.05	0.55	2	1
3	164	59	71.8	101	72	5	2	1.37	3.93	2.13	1.3	0	0	2	0	0	0	0	2	2	0	0	21.94	0.91	2	0
3	177.5	68.2	84	138	96	5.4	2	1.99	4.34	2.47	0.82	0	1	2	0	0	1	0	2	1	0	0	21.65	1.56	2	0
3	160.5	53.9	66.2	104	72	4.6	2	1.01	3.31	1.82	0.98	0	0	2	0	0	1	0	2	3	2	0	20.92	0.91	1	0
3	160.2	55.9	69.6	185	101	5.6	2	1.81	4.86	3.01	0.9	0	0	4	0	0	0	3	2	0	0	0	21.78	0.55	1	0
1	148.9	52.5	80.4	160	71	5	2	1.76	5.51	3.96	1.24	0	0	4	0	0	0	0	2	3	0	0	23.68	0.55	3	1
3	165	64.3	80.2	124	76	4.2	2	1.53	4.42	2.74	1.24	0	0	2	0	0	1	0	2	1	0	0	23.62	0.91	2	0
3	152.6	47.6	69	112	70	5	2	1.51	6.18	3.83	1.59	0	0	3	0	0	2	0	0	0	0	0	20.44	0.62	1	0
3	168	67.7	81	134	86	5.1	1	4.44	6.95	4.16	1.08	0	0	4	0	0	0	0	2	0	0	0	23.99	0.55	3	0
3	162.8	60.1	83.2	126	81	5.4	1	2.52	2.68	0.92	0.78	0	0	2	0	0	1	0	2	4	0	0	22.68	0.91	2	1
3	169	59.7	69	127	82	6.3	1	1.74	5.22	3.15	1.62	0	1	4	0	0	1	0	2	1	1	0	20.9	0.71	1	1
3	157.5	55.6	77.2	130	81	6.5	1	1.22	3.17	1.61	1.28	0	1	5	0	0	0	0	2	1	0	0	22.41	1.03	2	1
3	168.5	68.1	79	124	71	5.4	2	0.83	4.44	2.57	2.14	0	1	5	0	0	0	0	3	2	0	0	23.99	1.03	1	0
3	154.8	47.6	71.4	129	85	5.3	1	0.76	4.3	2.66	1.61	0	0	3	0	0	1	0	0	1	0	0	19.86	0.62	1	0
3	179.5	72.2	81	144	90	5.4	1	1.13	4.47	2.41	1.05	0	1	3	0	0	2	0	2	2	1	0	22.41	0.94	2	0
1	169	66.8	83	125	75	6.3	1	3.96	5.77	3.15	1.09	0	1	4	0	0	0	0	2	2	0	0	23.39	0.71	2	1
3	155.4	57.7	80.2	159	96	6.4	1	1.29	4.43	2.51	1.45	0	0	2	0	0	1	0	2	1	0	0	23.89	0.91	2	1
3	177.5	69.3	85	148	86	6.9	1	1.43	5.42	3.33	1.59	0	1	4	0	0	0	0	2	1	0	0	22	0.71	2	0
3	153.5	50.6	77.2	136	82	6.7	1	1.91	5.86	3.6	1.75	0	0	4	0	0	0	0	2	2	1	0	21.48	0.55	2	1
3	173	59.6	71.8	110	77	4.3	2	2.83	4.47	2.15	1.84	0	1	3	0	0	1	0	2	1	1	1	19.91	0.94	1	0
3	172	69.1	83.2	139	89	6.1	1	3.11	6.67	4.08	1.23	0	1	3	0	0	1	0	2	3	1	0	23.36	0.94	2	0
3	174.5	71.2	85	147	102	4.4	1	3.59	4.69	2.66	0.85	0	1	5	0	0	0	0	2	2	2	0	23.38	1.03	2	1
1	161.5	60.4	75	104	67	4.6	2	1.15	3.96	2.37	1.28	0	0	2	0	0	0	0	2	0	0	0	23.16	0.91	3	0
3	172.5	63.7	70.2	116	81	4.1	2	0.94	4	2.16	1.36	0	1	0	0	0	1	0	2	2	1	0	21.41	4.87	2	0
2	169.2	55.8	71.2	112	83	6.7	1	0.83	4.53	2.63	1.85	0	1	4	0	0	1	0	2	0	1	0	19.49	0.71	1	0
3	153.4	47.6	72.2	137	77	5.1	1	1.32	5.21	2.96	1.63	0	0	4	0	0	0	0	2	2	0	0	20.23	0.55	1	0
3	151.5	50.2	74	119	79	4.7	1	2.98	5.73	3.67	1.2	0	0	4	0	0	1	0	2	2	0	0	21.87	0.55	2	0
3	165.3	64.3	84	111	73	6.2	1	3.3	5.52	3.15	1.47	0	0	3	0	0	0	0	2	0	0	0	23.53	0.62	3	0
3	161.5	57.3	77	117	68	99.9	9	0.91	3.72	2.07	1.24	0	0	2	0	0	2	0	2	2	0	0	21.97	0.91	2	1
3	158.1	54.9	72.8	109	74	3.3	2	1.47	3.09	1.77	0.87	0	0	1	0	0	2	0	2	2	0	0	21.96	2.03	2	0
3	162.5	59.2	71	142	85	5.2	2	0.81	4.73	2.95	1.64	0	1	4	0	0	1	0	1	2	0	0	22.42	0.71	2	1
3	163	62.4	78	135	81	5.7	1	1.09	4.03	2.29	1.45	0	1	4	0	0	0	0	2	0	0	0	23.49	0.71	1	0
3	148.4	42.7	66.2	160	86	6.2	2	1.27	4.71	2.71	1.61	0	0	4	0	0	0	0	2	1	0	0	19.39	0.55	1	0
3	160.8	61	82.1	122	75	4.4	2	1.94	3.9	2.05	1.34	0	0	2	0	0	2	0	2	0	0	0	23.59	0.91	2	0
3	162.5	57.3	76.2	129	80	7.9	1	0.79	5.86	4.18	1.58	0	1	4	0	0	0	0	2	0	0	0	21.7	0.71	1	1
3	161.8	58.5	81.6	130	71	5.5	2	2.28	5.24	3.04	1.81	0	0	4	0	0	0	0	0	0	0	0	22.35	0.55	1	0
3	174	67.6	83.2	125	64	6.8	2	2.31	4.27	2.45	1.35	0	1	5	0	0	0	0	2	0	0	0	22.33	1.03	2	0
3	168.5	67.2	80.8	166	91	10.3	1	1.11	3.93	2.28	1.22	0	1	5	0	0	0	0	2	1	1	0	23.67	1.03	2	0
3	154.2	55.3	76.6	119	73	4.6	2	3.38	3.82	1.71	1.02	0	0	3	0	0	0	0	2	2	0	0	23.26	0.62	2	0
3	147	50.5	76.8	134	82	5.1	2	1.17	5.68	3.89	1.59	0	0	4	0	0	0	0	0	0	1	0	23.37	0.55	3	0
3	165	60.6	74.8	121	74	4.9	2	2.3	5.73	3.63	1.23	0	1	3	0	0	2	0	2	1	0	1	22.26	0.94	2	0
3	156.3	55	80.6	149	99	4.8	2	1.18	5.8	3.44	2.2	0	0	4	0	0	0	0	2	0	0	0	22.51	0.55	1	0
3	162.6	55.3	76.3	103	69	4.9	2	1.1	5.25	3.01	2.24	0	1	3	0	1	0	0	2	1	1	1	20.92	0.94	2	0
3	156.5	55.3	79.8	111	57	8.3	1	2.39	4.13	2.25	0.65	0	1	4	0	0	1	0	1	4	1	1	22.58	0.71	1	0
3	159.8	47.3	70.4	117	79	6.4	2	0.91	3.89	2.27	1.24	0	0	5	0	0	0	0	2	0	0	0	18.52	0.85	1	0
3	156	56.3	78	156	102	7.5	2	4.16	3.84	1.69	0.93	0	0	4	0	0	0	0	2	0	0	0	23.13	0.55	1	0
3	149.6	45.2	70.2	150	103	4.4	2	0.46	3.72	0.76	2.87	0	0	4	0	0	0	0	0	2	0	0	20.2	0.55	1	0
3	158.4	48.3	63.8	95	63	4.3	2	0.52	3.91	2.3	1.77	0	0	2	0	0	1	0	2	1	0	0	19.25	0.91	1	0
3	165.8	65.6	85	120	72	5.9	1	3.37	5.37	3.16	0.99	0	1	3	0	0	1	0	2	1	1	0	23.86	0.94	2	0
1	168.5	62.7	85.2	115	69	5	2	0.51	3.53	2.29	1.12	0	1	4	0	0	2	0	2	2	0	0	22.08	0.71	1	0
3	159.5	52	68	139	72	6.9	2	0.67	5.33	3.25	1.76	0	0	4	0	0	0	0	2	2	0	0	20.44	0.55	1	1
3	155.5	50.4	73	106	63	7.5	2	0.97	4.92	2.58	2.04	0	0	4	0	0	0	0	2	2	0	0	20.84	0.55	2	0
3	162.8	52.9	69.5	139	75	7.4	1	0.67	4.68	2.44	1.67	0	0	2	0	1	1	0	2	1	0	0	19.96	0.91	2	1
3	152	53.2	71	136	88	6.2	1	2.14	6.04	3.73	1.57	0	0	3	0	0	2	0	2	1	0	0	23.03	0.62	2	0
3	159.5	58.5	71	96	60	4.2	2	1.24	3.84	2.03	1.42	0	0	3	0	0	1	0	2	2	0	0	23	0.62	2	0
3	162.5	59.4	78	144	87	5.7	1	1.4	3.61	1.92	1.48	0	1	5	0	0	0	0	2	1	0	0	22.49	1.03	1	1
3	162	60.2	86	171	94	15.7	1	16.05	6.55	0.85	0.76	0	0	4	0	0	0	0	2	2	0	0	22.94	0.55	1	0
3	169.5	55	64	96	59	4.8	1	1.09	3.46	2.25	1.1	0	0	1	0	0	3	0	1	3	0	0	19.14	2.03	1	0
3	152.4	51.5	79	129	72	6.9	1	2.02	5.2	3.41	0.97	0	0	4	0	0	0	0	2	1	1	0	22.17	0.55	2	1
3	147	50.3	77	187	83	5.4	1	6.82	6.18	2.98	1.04	0	0	4	0	0	0	0	2	0	0	0	23.28	0.55	2	0
3	165	62.9	80	108	68	5.2	1	1.24	5.38	3.67	1.73	0	1	5	0	0	2	0	1	0	0	0	23.1	1.03	2	0
3	175	72.9	83.8	117	69	4.9	1	0.86	4.48	2.95	1.11	0	1	4	0	0	1	0	2	0	1	0	23.8	0.71	2	0
3	166.5	62.5	72	115	68	4.9	1	1.11	4.15	2.43	1.62	0	1	2	0	0	1	0	2	1	0	0	22.55	1.56	1	0
3	174.5	70.6	77	118	72	5.6	1	3.69	4.2	2.48	0.95	0	1	2	0	0	1	0	2	3	0	1	23.19	1.56	2	0
3	173	58.4	76	135	75	5.2	1	1.05	4.65	2.66	1.9	0	1	4	0	0	0	3	2	1	1	1	19.51	0.71	2	0
3	159	48.8	65.4	118	76	6.7	1	0.92	3.98	2.76	0.96	0	1	0	0	0	0	1	0	3	1	0	19.3	4.87	1	0
3	160.5	50.4	64	125	74	7.1	1	1.19	5.04	2.82	1.98	0	0	4	0	0	0	0	2	0	0	0	19.57	0.55	1	0
3	153.5	53.2	72.8	148	76	5.3	1	1.08	4.39	2.43	1.81	0	1	5	0	0	0	0	2	1	0	0	22.58	1.03	1	0
3	163.5	59	78.2	132	82	5.8	1	1.67	5.2	3.68	1.31	0	1	4	0	0	0	0	2	0	1	1	22.07	0.71	2	0
3	160.5	53.5	72.2	116	63	5.1	2	1.23	5.06	3.1	2.08	0	0	2	0	0	1	0	2	4	0	0	20.77	0.91	2	0
3	156	48.5	71.4	120	65	4.2	2	0.73	3.86	2.1	2.06	0	0	2	0	0	0	0	1	2	0	0	19.93	0.91	1	0
3	147	42.8	61.8	113	73	5.2	2	0.43	4.29	2.86	1.95	0	0	2	0	0	1	0	2	1	0	0	19.81	0.91	1	0
3	153	53.7	74	110	64	5.1	1	2.48	5.38	3.65	1.55	0	0	3	0	0	1	0	2	1	0	0	22.94	0.62	2	0
3	164.4	51.3	68.2	90	57	4.2	2	0.89	3.45	2.34	1.2	0	0	2	0	0	2	0	1	1	1	0	18.98	0.91	1	0
3	159.8	54.2	72.4	96	68	4.7	2	2.75	3.68	1.83	1.22	0	0	2	0	0	2	0	2	3	0	0	21.22	0.91	3	0
1	156	50.9	68	109	68	4.8	2	0.8	3.14	2.03	1.2	0	0	1	0	0	2	0	1	3	0	0	20.92	2.03	3	0
3	155	50.2	69.4	111	77	5.3	2	1.02	3.59	2.31	1.17	0	0	2	0	0	1	0	2	3	0	0	20.89	0.91	2	0
3	148.2	44.9	66	118	71	3.6	2	0.65	4.17	2.12	2.28	0	0	1	0	0	1	0	2	2	0	0	20.44	2.03	2	0
3	162.5	61.7	76.8	156	95	6.6	2	2.48	5.02	3.19	1.19	0	1	2	0	0	0	0	2	0	1	1	23.37	1.56	2	0
3	166.5	59.1	77.2	123	72	4.9	2	0.94	4.01	2.84	1.29	0	1	3	0	0	1	0	2	2	0	0	21.32	0.94	2	0
3	163.5	58.6	70.8	105	64	5	2	0.57	3.43	1.49	2.07	0	1	3	0	0	2	0	2	4	0	0	21.92	0.94	2	0
1	153.6	56.5	75.6	121	73	5	2	0.77	4.04	2.37	1.88	0	0	3	0	0	1	0	1	3	1	0	23.95	0.62	2	1
3	162	58.2	72.8	115	70	5.1	2	0.8	4.93	3.53	1.86	0	0	3	0	0	0	0	2	3	0	0	22.18	0.62	2	0
3	166	63.3	81.6	110	58	4.7	2	0.79	2.66	1.44	1.53	0	0	1	0	0	1	0	2	3	0	0	22.97	2.03	2	0
3	177.5	63.1	68	129	79	4.3	2	0.63	4.21	3.05	1.59	0	1	1	0	0	0	0	2	4	1	0	20.03	1.81	3	0
3	165.3	57.2	76.6	176	103	5.4	2	0.75	4.55	2.96	1.86	0	0	2	0	0	0	0	1	1	0	0	20.93	0.91	2	0
3	165	63.8	84.4	136	86	5	2	1.44	4.64	3	1.7	0	0	3	0	0	1	0	2	4	0	0	23.43	0.62	3	0
3	162	55.1	70.2	116	65	4.6	2	0.78	3.19	2.18	1.24	0	0	1	0	0	1	0	2	2	0	0	21	2.03	2	0
3	162.5	60.1	79.8	122	66	6.2	1	2.73	3.94	2.33	1.47	0	1	3	0	0	0	0	2	3	0	1	22.76	0.94	2	1
3	177.1	73.8	81.2	159	102	4.4	2	1.36	4.98	3.29	1.78	0	1	2	0	0	1	0	2	1	1	1	23.53	1.56	2	0
3	158.6	50.9	67	96	51	5.1	2	1.29	3.58	2.14	1.63	0	0	0	0	0	1	0	2	3	0	0	20.24	6.77	2	0
3	176.6	60.8	73.6	108	66	4.9	2	0.59	2.71	1.76	1.23	0	1	1	0	0	1	0	2	2	0	0	19.49	1.81	2	0
3	173	58.6	70.2	111	81	4.9	2	2.65	3.56	1.7	1.57	0	1	0	0	0	0	1	2	3	1	1	19.58	4.87	2	0
3	164.6	62.1	77.6	123	72	6.6	2	1.55	4.87	3.77	1.5	0	1	2	0	0	2	0	2	1	0	1	22.92	1.56	2	0
3	162.6	59.3	77.6	170	107	5.1	2	4.71	4.71	2.26	1.33	0	1	3	0	0	1	0	2	3	1	1	22.43	0.94	2	0
3	165.4	59.4	75.4	125	66	5.8	2	1.4	4.33	3.01	1.14	0	0	3	0	0	1	0	2	2	0	0	21.71	0.62	2	0
3	163.5	62.1	73	134	91	4.1	2	1.7	3.29	2.01	1.18	0	1	1	0	0	1	0	2	1	0	1	23.23	1.81	2	0
3	171.5	58.4	69.4	134	78	4.9	2	1.53	5.59	2.26	3.65	0	1	2	0	0	1	0	2	3	1	1	19.86	1.56	2	0
3	162	53.9	61.8	121	73	4.9	2	1.02	3.62	2.25	1.33	0	1	0	0	0	1	0	2	3	1	0	20.54	4.87	2	0
3	159.5	55.8	70.4	122	73	4.9	2	1.36	4.65	2.71	1.93	0	1	2	0	0	0	0	2	1	1	0	21.93	1.56	1	0
1	154.2	51.2	74.2	133	89	5.5	2	1.35	4.6	3.19	1.16	0	0	1	0	0	1	0	2	2	1	0	21.53	2.03	3	1
3	180.5	65.3	70	137	75	5.5	1	1.23	3.37	2.02	1.29	0	1	1	0	0	0	0	2	2	0	0	20.04	1.81	1	0
2	170.4	61.5	83	134	74	5.7	2	1.14	4.74	2.71	2.19	0	1	4	0	0	0	0	2	3	1	1	21.18	0.71	1	0
2	171.6	58.6	67.4	124	73	4.9	2	0.61	4.02	2.05	1.89	0	1	2	0	0	1	0	2	1	1	1	19.9	1.56	1	0
3	159	55.4	76	131	81	4.9	2	0.85	3.75	2.42	1.37	0	0	2	0	0	1	0	2	3	0	0	21.91	0.91	2	0
3	177.3	71.5	83	138	91	4.4	2	0.9	3.27	2.14	1.19	0	1	3	0	0	1	0	2	3	1	0	22.75	0.94	2	0
3	160	57.2	73.2	104	55	6.1	1	1.46	4.91	2.58	2.26	0	1	3	0	0	0	3	2	1	1	0	22.34	0.94	2	1
3	177.4	63.9	72.4	122	80	5.2	1	0.84	4.86	3.35	1.63	0	1	1	0	0	3	0	2	2	1	1	20.3	1.81	1	0
3	171.5	70.1	81	133	74	5.1	2	0.83	4.47	3.16	1.34	0	1	1	0	0	1	0	2	3	1	0	23.83	1.81	2	0
3	174	62.8	79	153	99	5	2	0.86	3.57	2.35	1.29	0	1	1	0	0	2	0	2	1	0	0	20.74	1.81	1	0
3	170	66.6	71	133	68	4.9	2	0.75	2.35	1.26	1.07	0	1	0	0	0	0	0	2	2	1	0	23.04	4.87	2	0
3	163	58.7	73	129	72	5	2	0.91	3.6	2.03	1.61	0	1	4	0	0	0	0	2	2	1	0	22.09	0.71	1	0
3	164.8	55.2	74.8	132	67	3.8	2	1.01	4.64	2.91	1.86	0	1	3	0	0	1	0	2	4	1	0	20.32	0.94	1	0
3	168	64.1	84.6	114	77	4.6	1	1.26	3.83	2.28	1.53	0	0	2	0	0	2	0	1	1	0	0	22.71	0.91	2	1
3	176.5	72.5	85	140	93	9.8	2	0.83	4.48	3.1	1.6	0	1	2	0	0	1	0	2	2	1	1	23.27	1.56	3	0
3	175.5	68.9	74	119	71	5.3	2	0.78	4.27	2.75	1.71	0	1	1	0	0	1	0	2	2	1	0	22.37	1.81	2	0
3	174	59.1	67	114	72	4.6	1	0.66	2.94	1.9	1.3	0	1	1	0	0	1	0	2	3	1	0	19.52	1.81	1	0
1	159.2	54.5	70.6	106	71	4.8	2	0.88	4.39	3.2	1.59	0	0	1	0	0	3	1	2	4	0	0	21.5	2.03	3	0
3	174	72.4	85	129	62	4.1	1	1.62	3.7	2.92	1.05	0	1	1	0	0	1	0	2	2	1	0	23.91	1.81	2	0
3	185	78	88	162	94	5.9	1	4.74	6.77	3.83	2.26	0	1	3	0	0	2	0	2	2	1	0	22.79	0.94	1	1
3	169	62.5	77	124	78	6.4	1	2.37	3.37	2.14	0.98	0	1	4	0	0	2	2	2	0	2	0	21.88	0.71	1	0
3	169.5	61.2	82	161	96	7.2	1	4.82	4.07	2.14	1.06	0	1	4	0	0	1	0	2	1	1	1	21.3	0.71	2	0
3	169	60.5	76	107	60	6.6	1	0.68	3.08	1.87	1.41	0	1	2	0	0	2	0	2	1	0	0	21.18	1.56	2	0
3	170	62.6	72.8	127	69	5.6	1	0.68	3.92	2.69	1.68	0	1	4	0	0	1	0	2	1	1	1	21.66	0.71	1	1
3	167	64.6	77	135	73	5.2	1	0.85	3.64	2.24	1.59	0	1	2	0	0	2	0	2	2	0	0	23.16	1.56	2	0
3	162	61.9	81.2	93	60	5.1	1	1.57	4.98	3.02	2.12	0	0	2	0	0	1	0	2	3	0	0	23.59	0.91	3	0
3	167	52.3	72	180	95	9.8	1	2.18	4.6	2.87	1.86	0	1	3	0	0	2	2	1	2	1	1	18.75	0.94	1	0
3	162.5	61.7	85.2	133	82	5.2	1	2.34	6.05	4.4	1.46	0	0	3	0	0	2	0	2	2	0	0	23.37	0.62	1	0
3	155	54.7	73	115	65	4.7	1	0.79	4.42	2.6	2.16	0	0	3	0	0	2	0	2	2	0	0	22.77	0.62	2	0
3	155	51.5	86	121	75	6.2	1	0.73	3.06	1.59	1.66	0	0	2	0	0	3	0	2	3	0	0	21.44	0.91	2	0
3	173.6	60.4	79.2	137	87	5.1	1					1	1	1	0	0	1	0	2	2	1	1	20.04	0.65	1	0
3	162	62.2	83	113	63	4.2	2	0.56	3.54	1.81	1.38	1	0	1	0	0	3	0	0	1	0	0	23.7	0.96	3	0
3	155	53.7	85	138	68	4.3	2	1.08	6.07	4.49	1.14	1	0	4	0	0	1	0	3	2	0	0	22.35	0.78	3	0
3	158	46.8	67.2	92	78	5.2	2	0.24	4.26	2.76	1.14	1	0	1	0	0	3	0	1	3	0	0	18.75	0.96	3	0
3	155	49.6	69	142	98	3.9	2	0.77	4.42	2.57	1.77	1	0	3	0	0	2	0	1	3	0	0	20.65	0.53	2	0
3	154	51.2	75.4	129	69	4.7	2	0.83	3.86	2.26	1.32	1	0	3	0	0	1	3	0	0	0	0	21.59	0.53	2	0
1	158	56.4	79.1	110	71	5.6	2	1.58	4.87	2.96	1.12	1	0	2	0	0	3	0	1	2	1	0	22.59	0.55	3	0
1	174	72	80.8	121	70	5.2	2	1.3	3.41	2.07	1.04	1	1	4	0	0	3	1	1	2	0	0	23.78	0.86	2	1
3	167.8	62.5	75	111	77	4.5	2	0.81	4.11	2.13	1.93	1	0	1	0	0	3	1	1	2	0	0	22.2	0.96	3	0
3	172.5	64.8	81.4	122	76	5	2	1.29	4.41	2.55	1.81	1	1	0	0	0	3	1	1	2	0	0	21.78	1.13	3	0
3	175	72	90	130	91	6.2	2	1.14	5.28	3.04	1.36	1	1	4	0	0	2	0	1	1	1	0	23.51	0.86	3	0
3	162	50.7	68	94	71	4.7	2	0.95	4.37	2.37	1.82	1	0	2	0	0	3	0	0	2	0	0	19.32	0.55	2	1
1	157	58.9	80.4	127	91	4.4	2	1.02	3.71	1.83	1.72	1	0	2	0	0	3	0	1	3	0	0	23.9	0.55	2	1
3	155.5	50.1	73	106	72	4.6	2	1.35	4.69	2.52	1.89	1	0	2	0	0	2	0	1	1	0	0	20.72	0.55	2	0
3	159	58.9	79	110	64	4.7	2	1.04	4.96	3.25	1.26	1	0	3	0	0	2	0	1	2	0	0	23.3	0.53	2	1
1	162.5	63	91	115	77	99.9	9	0.67	4.53	3	1.25	1	0	5	0	0	1	0	3	3	0	0	23.86	1.87	3	1
3	168	60.4	80	110	72	4.7	2	1.33	5.18	3.41	1.6	1	0	2	0	0	1	0	1	2	0	0	21.4	0.55	2	0
3	163.5	61.3	77	116	59	4.6	2	0.88	3.02	1.29	1.47	1	0	2	0	0	3	0	0	2	0	1	22.93	0.55	3	0
3	167	60.9	77	105	69	4.4	2	0.74	3.82	2.19	1.59	1	0	2	0	0	3	0	1	3	0	0	21.84	0.55	2	1
3	159	55.7	82	148	69	4.4	2	1.29	4.74	3.32	1.34	1	0	4	0	0	1	0	2	2	0	0	22.03	0.78	2	0
3	158	51.3	72.6	123	74	5.3	2	0.83	6.1	3.81	2.34	1	0	3	0	0	0	0	0	1	0	1	20.55	0.53	2	0
3	160	52.1	70	115	66	3.7	2	0.61	4.61	2.42	2.2	1	0	2	0	0	2	0	1	1	0	0	20.35	0.55	2	0
3	158	50.3	81.4	117	70	4.8	2	1.4	5.82	3.87	1.74	1	0	4	0	0	0	0	3	1	0	0	20.15	0.78	2	1
3	156.2	48.9	60.6	99	70	4.7	2	0.69	4.62	2.73	2.02	1	0	2	0	0	2	0	0	2	0	0	20.04	0.55	2	0
3	158	57.8	72.2	105	78	4.5	2	0.74	4.18	2.16	1.73	1	0	1	0	0	3	0	2	2	0	0	23.15	0.96	3	0
3	160.2	50.8	67.8	90	62	4.5	2	0.61	3.45	1.69	1.6	1	0	2	0	0	3	0	1	3	0	0	19.79	0.55	2	1
3	162.4	60	73.8	98	69	3.1	2	0.9	4.34	2.63	1.51	1	0	1	0	0	3	0	1	2	0	0	22.75	0.96	3	0
3	164	56	78.8	112	77	4.7	2	1.03	4.97	3.44	1.53	1	0	2	0	0	3	0	1	4	0	0	20.82	0.55	2	0
3	155	52.4	78	132	87	5.4	2	0.76	4.04	1.04	2.93	1	1	3	0	0	1	0	0	1	1	1	21.81	0.67	2	1
3	164.2	63.1	80.6	131	80	5.2	2	1.14	4.88	2.26	2.21	1	1	3	0	0	1	0	2	2	1	1	23.4	0.67	2	0
3	162.2	53.2	69.4	126	75	5.4	2	1.05	4.08	2.38	1.19	1	1	4	0	0	1	0	2	1	0	1	20.22	0.86	1	1
3	159.5	58.5	73.4	106	70	5.4	2	1.31	5.71	3.56	1.84	1	0	3	0	0	1	0	2	4	0	0	23	0.53	3	0
1	161.5	58.6	68	120	80	4	2	0.84	4.53	2.91	1.43	1	0	1	0	0	3	0	1	3	0	0	22.47	0.96	3	1
3	174.4	62.3	76.6	108	60	5.1	2	0.8	6.38	4.09	2.1	1	1	3	0	0	0	0	0	1	1	0	20.48	0.67	2	0
3	165.8	61.6	76.6	119	71	4.4	2	0.68	3.39	1.22	1.95	1	1	4	0	0	0	0	0	1	0	0	22.41	0.86	1	0
1	168.5	63.8	84	141	98	5.2	2	1.24	4.4	2.7	1.1	1	0	3	0	0	2	0	0	0	0	0	22.47	0.53	3	0
1	164	50	58	90	60	99.9	9	2.75	3.65	1.82	0.95	1	0	0	0	0	2	0	2	3	0	0	18.59	2.41	3	0
2	176	65	96	100	70	99.9	9	1.24	5.51	2.7	2.45	1	1	1	0	0	3	0	2	3	1	0	20.98	0.65	1	0
3	168.5	67.5	81.6	114	77	5	2	0.6	3.31	1.77	1.24	1	1	3	0	0	0	0	2	2	2	0	23.77	0.67	2	0
1	178	70	84	110	70	99.9	9	0.49	2.43	0.97	1.31	1	1	0	0	0	3	0	1	2	0	1	22.09	1.13	2	0
3	178	64.7	74	107	81	5.1	2	0.56	4.82	2.32	2.58	1	1	3	0	0	1	0	0	4	0	0	20.42	0.67	1	0
3	161.8	51.8	66.8	119	68	5.9	2	0.69	3.83	1.48	2.2	1	1	2	0	1	0	0	0	0	1	0	19.79	0.62	2	0
3	152.5	54.9	70	109	66	5.9	1	1.08	4.58	2.39	2.44	1	0	3	0	1	1	3	2	1	0	0	23.61	0.53	1	0
3	159	51.7	69.8	110	64	6.1	2	0.92	4	2.3	1.71	1	0	2	0	0	0	0	0	1	0	0	20.45	0.55	2	1
3	157	59	73.2	110	68	5.4	2	0.66	4.77	2.63	1.6	1	0	2	0	0	1	0	0	1	0	0	23.94	0.55	2	0
3	160	57.1	73.8	113	65	4.5	2	0.87	5.53	2.51	2.65	1	1	3	0	0	0	0	0	1	0	0	22.3	0.67	2	0
3	159	47.3	75.4	101	66	99.9	9	0.94	4.52	2.12	1.69	1	1	4	0	0	0	0	0	2	1	0	18.71	0.86	1	0
3	150.5	52.2	71.6	101	69	4.8	2	0.71	3.4	1.27	1.94	1	0	1	0	0	3	0	2	4	0	0	23.05	0.96	2	0
3	152	50.6	69.2	94	65	4.9	2	0.66	4.35	2.26	1.75	1	0	4	0	0	0	0	3	2	0	0	21.9	0.78	2	0
2	178	59.3	77	139	93	5.1	2	1.78	4.87	2.58	1.83	1	1	3	0	0	2	0	0	3	2	0	18.72	0.67	1	0
3	154	45.1	68	105	77	4.5	2	0.75	3.06	1.21	1.78	1	0	2	0	0	1	0	1	3	0	0	19.02	0.55	1	0
3	161	57.8	90.2	143	82	9.2	1	1.73	5.62	3.23	2.07	1	0	4	0	0	1	0	2	3	0	0	22.3	0.78	2	1
3	160	55.2	72.8	120	78	3.9	2	1.32	4.4	2.62	1.47	1	0	2	0	0	1	0	0	0	0	0	21.56	0.55	2	0
3	162	56	75	126	78	5.7	2	1.07	6.09	3.2	2.85	1	1	3	0	0	0	1	0	1	1	0	21.34	0.67	3	1
3	162	61.7	90	147	95	5.9	2	1.08	5.44	3.7	1.54	1	1	5	0	0	2	0	3	2	0	1	23.51	1.55	3	1
3	163	56.8	73.4	140	92	7.1	2	1.27	5.62	3.58	2.25	1	1	3	0	0	1	0	2	0	1	1	21.38	0.67	2	1
3	161	52.9	75.2	157	83	5.2	2	0.56	4.78	2.34	2.51	1	0	4	0	1	1	0	2	2	0	0	20.41	0.78	2	0
3	150.2	54	73	106	71	5.4	1	1.42	5.01	2.38	2.22	1	0	2	0	0	1	0	0	1	0	0	23.94	0.55	2	1
3	150	49.4	65.2	159	79	4.7	2	0.91	4.21	1.87	2.18	1	0	3	0	0	0	0	0	1	1	0	21.96	0.53	2	0
3	166.8	61.5	66.6	125	85	4.6	2	2.12	4.56	2.39	1.81	1	0	3	0	0	1	0	2	1	0	0	22.1	0.53	1	0
3	151.2	51.7	68.6	104	66	5.2	2	2.56	5.5	3.16	1.88	1	0	3	0	0	2	0	2	1	0	0	22.61	0.53	1	0
1	176	67.2	83.2	120	83	5.7	2	3.12	6.55	4.47	1.33	1	1	3	0	0	3	0	1	4	1	1	21.69	0.67	1	0
3	156	49.1	65.2	109	65	5.2	2	0.67	4.67	2.9	1.48	1	0	3	0	0	2	0	3	1	0	0	20.18	0.53	2	0
1	154.5	55.4	66.8	104	67	6.4	2	0.95	4.27	2.34	1.7	1	0	2	0	0	0	0	2	2	0	0	23.21	0.55	3	0
3	171	60.1	80	106	74	4.6	2	0.89	4.25	2.62	1.43	1	1	3	0	0	0	0	2	0	1	0	20.55	0.67	1	1
3	153.6	51.4	78	136	77	6.4	1	1.37	3.9	2.21	1.44	1	1	3	0	0	0	0	2	2	1	0	21.79	0.67	1	1
3	170	67.9	91	151	96	6.6	2	2.75	4.57	2.36	1.6	1	1	2	0	0	1	0	0	2	1	0	23.49	0.62	3	0
3	155	54.9	80	168	86	5.3	2	1.07	7.17	4.94	2.32	1	0	4	0	0	0	2	2	1	1	1	22.85	0.78	2	0
3	168	65.2	79.6	128	81	3.7	2	0.8	3.5	1.8	1.75	1	0	3	0	0	1	0	0	4	0	0	23.1	0.53	2	1
3	166	58.8	88.4	137	81	5.7	1	1.3	3.98	1.48	2.46	1	0	3	0	0	0	0	2	0	0	0	21.34	0.53	3	0
1	165	63.5	82.6	136	95	4.5	2	1.32	4.06	2.72	0.88	1	0	2	0	0	0	0	0	1	0	0	23.32	0.55	3	0
3	165	60.6	82	132	81	4.6	2	1.32	6.67	5.01	1.53	1	1	5	0	0	0	3	0	0	0	0	22.26	1.55	2	1
3	154	55.3	84	132	65	4.8	2	0.91	4.35	2.64	1.61	1	0	4	0	0	2	0	1	2	0	0	23.32	0.78	2	1
3	162	62.4	88.2	176	96	4.9	2	1.43	4.18	2.51	1.46	1	0	4	0	0	0	0	2	1	0	0	23.78	0.78	2	0
3	163.5	56.9	76	109	67	4.4	2	0.96	5.84	3.82	1.91	1	0	2	0	0	1	1	2	1	0	0	21.29	0.55	2	0
3	160	51.9	76	149	94	7.7	1	2.35	5.51	2.83	2.15	1	0	3	0	0	1	0	2	2	1	1	20.27	0.53	1	0
3	149	50.1	66.8	107	65	5.6	2	1.18	4.6	2.64	1.63	1	0	3	0	0	1	3	2	0	0	0	22.57	0.53	1	0
3	160	50.2	75.8	126	87	18.2	1	1.48	5	3.42	1.81	1	0	1	0	1	2	0	0	2	0	0	19.61	0.96	2	1
3	150	48.8	68.2	115	72	5.7	1	0.77	3.34	1.72	1.42	1	0	3	0	0	0	0	2	1	0	0	21.69	0.53	1	0
3	159	55.5	75.8	126	71	5.6	1	1.18	4.99	2.79	2.05	1	0	3	0	0	2	0	2	1	0	0	21.95	0.53	2	1
3	170	57.6	68.6	124	82	5.1	2	1.28	4.42	2.96	1.5	1	1	2	0	0	1	0	2	1	0	0	19.93	0.62	2	0
1	177	73.4	85.2	184	114	5.9	2	0.92	4.57	3.41	1.21	1	1	2	0	1	3	0	2	2	2	0	23.43	0.62	3	0
3	157	55.7	77	119	85	5.4	2	0.76	3.86	2.72	1.14	1	0	2	0	0	1	0	2	3	0	0	22.6	0.55	2	0
3	175.5	71.4	78	150	93	4.7	2	0.91	4.01	2.91	1.23	1	1	3	0	0	1	0	1	2	2	0	23.18	0.67	2	0
3	178	69.3	79.6	120	76	3.6	2	1.25	3.48	2.26	1.09	1	1	2	0	1	2	0	2	3	0	0	21.87	0.62	2	0
2	169.8	59.8	71.4	114	74	5.1	2	0.67	3.39	2.05	1.46	1	1	2	0	0	1	0	2	2	0	0	20.74	0.62	1	0
3	168.8	64.8	77.2	114	76	6.2	2	2.33	4.14	2.46	1.04	1	1	2	0	0	1	0	2	2	1	0	22.74	0.62	1	0
3	168.5	54.5	67	103	68	3.9	2	0.21	3.58	2.09	1.71	1	0	2	0	0	3	0	2	2	0	0	19.2	0.55	1	0
3	160	54.5	74.2	128	82	4.9	2	1.3	4.24	2.93	1.23	1	0	3	0	0	2	0	2	2	0	0	21.29	0.53	3	0
3	177	71.8	82.2	125	80	4.9	2	1.57	3.99	2.82	1.08	1	1	1	0	0	2	1	2	3	1	0	22.92	0.65	2	1
3	168	57.3	74.8	142	80	5.4	2	0.66	3.53	2.01	1.53	1	1	3	0	0	2	0	2	3	1	0	20.3	0.67	1	0
3	172.5	63.8	85.2	182	109	6.4	2	5.2	3.66	1.2	1.02	1	1	3	0	0	1	0	2	3	1	1	21.44	0.67	2	0
3	170	55.7	71.2	118	73	3.9	2	0.22	2.77	1.64	1.28	1	0	2	0	0	2	0	2	2	0	0	19.27	0.55	1	0
1	154.4	55	69.4	104	66	4.8	2	0.59	3.29	1.66	1.81	1	0	3	0	0	2	0	2	1	0	0	23.07	0.53	2	0
1	158.5	52.1	73.6	103	68	5.3	2	0.8	4.65	2.62	2.2	1	0	2	0	1	2	3	1	2	0	0	20.74	0.55	2	1
3	158	56.1	68.8	98	66	5.1	2	0.48	3.01	1.72	1.31	1	0	1	0	0	2	0	2	2	0	0	22.47	0.96	3	0
3	170.5	54.6	71.4	143	85	4.6	2	0.45	2.71	1.53	1.19	1	1	1	0	0	2	0	2	2	0	0	18.78	0.65	1	0
1	170	64.1	76.6	123	70	4.9	2	1.85	4.53	3.13	1.17	1	0	3	0	0	3	0	2	2	0	0	22.18	0.53	2	0
1	167	66.6	85.2	158	113	6.8	2	1.45	5.39	3.6	1.92	1	1	4	0	0	2	2	2	3	1	1	23.88	0.86	3	0
3	172	59.6	67.2	122	82	5.1	2	2.2	3.44	1.77	1.38	1	1	1	0	0	2	0	2	4	0	0	20.15	0.65	1	0
3	165	53.1	74.2	135	78	4.4	2	1.28	4.18	2.74	1.36	1	1	3	0	0	2	0	2	1	1	0	19.5	0.67	1	0
3	169	59.1	78.4	124	81	5.3	2	2.27	4.3	2.7	1.09	1	1	2	0	0	2	0	2	3	0	0	20.69	0.62	2	0
3	180	73.7	81.8	134	96	5.4	2	1.93	4.86	3.5	1.27	1	1	2	0	0	3	0	1	4	0	0	22.75	0.62	2	0
3	173	70.3	83.8	168	102	6.4	2	2.72	4.86	2.8	1.52	1	1	1	0	0	1	0	2	2	0	0	23.49	0.65	3	0
3	153.5	50	70.2	106	72	4.9	2	0.39	3.71	2.25	1.62	1	0	3	0	0	2	0	2	3	0	0	21.22	0.53	3	1
3	155.8	48.6	63.2	108	83	4.3	2	0.4	3.58	1.93	1.95	1	0	1	0	0	2	0	1	2	0	0	20.02	0.96	2	0
3	173	63.6	77	111	76	5.3	2	1.12	4.54	3.18	1.18	1	1	1	0	0	3	0	1	2	1	0	21.25	0.65	2	0
1	158	54.3	75.4	108	79	5.1	2	0.93	5.03	3.58	1.72	1	0	2	0	0	3	0	1	3	0	0	21.75	0.55	3	0
1	158	53	64	124	82	4.2	2	0.48	3.92	2.72	1.42	1	0	2	0	0	3	0	1	3	0	0	21.23	0.55	2	0
3	161	60.8	72.6	113	70	4.3	2	0.39	3.6	2.21	1.29	1	0	2	0	0	2	1	0	3	0	0	23.46	0.55	2	0
3	160.5	60.3	77.8	127	83	4.8	2	1.35	3.68	2.35	1	1	1	2	0	0	3	0	1	2	0	0	23.41	0.62	2	0
3	178	75.6	82.4	121	76	5.4	2	0.79	3.58	2.51	1.14	1	1	1	0	0	2	0	2	3	2	0	23.86	0.65	2	0
3	181	72.8	88.8	133	81	4.9	2	0.58	3.35	2.5	1.15	1	1	1	0	1	3	0	1	4	1	0	22.22	0.65	2	0
2	178.2	63.8	71	121	75	5.3	2	1.05	3.91	2.62	1.27	1	1	1	0	0	3	0	1	4	2	0	20.09	0.65	1	0
3	169	64.5	75.2	127	81	4.4	2	0.87	4.14	2.46	1.73	1	1	1	0	0	3	1	2	3	1	0	22.58	0.65	1	0
3	160	55.3	72.6	119	87	4.9	2	0.36	4.14	2.46	1.9	1	0	2	0	0	2	0	1	2	0	0	21.6	0.55	3	0
1	164.5	54.8	65	88	57	5.2	2	0.47	3.84	2.53	1.57	1	0	2	0	0	3	1	1	3	0	0	20.25	0.55	2	0
3	176	65.6	79	128	84	4	2	1.1	4.1	2.88	1.25	1	1	2	0	0	3	0	1	3	0	1	21.18	0.62	1	0
3	165	52.4	62.6	95	65	4.3	2	0.25	3.13	1.49	1.64	1	0	1	0	0	3	1	1	2	0	0	19.25	0.96	2	0
3	164	60.5	76.8	105	68	4.6	2	0.57	3.84	2.58	1.31	1	0	1	0	0	3	0	1	3	0	0	22.49	0.96	3	0
3	160	53.9	71.6	99	65	4.7	1	0.6	3.57	2	1.61	1	0	2	0	0	3	0	2	2	0	0	21.05	0.55	3	0
3	155	54.2	71.6	171	96	5	2	1.56	4.05	2.51	1.46	0	0	3	0	0	2	0	1	4	0	0	22.56	0.62	2	1
3	156	55.6	75.2	148	100	4.8	2	0.81	4.83	3.07	1.3	0	0	3	0	1	3	0	1	3	0	0	22.85	0.62	2	0
3	153.6	53.6	76.2	124	75	4.3	2	1.36	4.18	2.43	1.33	0	0	2	0	1	0	0	2	2	0	0	22.72	0.91	3	0
1	174.5	65.9	85	116	72	5.1	2	0.91	4.62	2.69	1.5	0	1	2	0	1	3	0	1	4	0	0	21.64	1.56	3	1
3	173.6	61.8	81.4	99	61	4.7	2	0.83	5.28	3.27	1.36	0	1	3	0	0	3	0	1	4	1	0	20.51	0.94	1	1
3	161.5	60.8	82.2	130	76	5.4	1	1.29	4.65	3.02	1.23	0	0	3	0	1	1	0	2	1	1	0	23.31	0.62	2	0
3	155	52	73	121	71	5.3	2	3.22	4.49	2.61	1.1	0	0	2	0	0	2	1	1	2	0	0	21.64	0.91	3	0
1	159	54.2	68.6	104	64	4.7	1	2.04	4.85	2.73	1.44	0	0	2	0	0	0	0	2	2	1	0	21.44	0.91	2	0
3	149	52.5	72.6	127	77	4.2	2	0.63	4.74	2.7	1.9	0	0	3	0	0	1	0	2	1	0	0	23.65	0.62	3	0
3	162	62.2	79.2	120	75	4.9	1	1.21	4.74	3.14	1.24	0	1	2	0	0	1	0	2	1	0	0	23.7	1.56	2	1
3	157	54.1	74	118	72	5.6	2	0.64	5.09	2.94	2.12	0	1	3	0	0	1	0	2	3	1	0	21.95	0.94	1	0
3	166	57.2	71.6	189	86	5	1	0.77	4.58	2.58	1.72	0	1	4	0	0	1	0	2	0	1	0	20.76	0.71	1	0
3	155	50	69.8	93	54	4.4	2	1.06	5.28	4.28	1.54	0	0	2	0	1	1	0	2	2	0	0	20.81	0.91	1	0
3	164	58.1	75	147	78	5.3	2	1.67	4.7	2.82	1.17	0	1	3	0	0	2	0	3	2	1	0	21.6	0.94	1	0
3	162	56.8	78	100	79	4.7	1	1.01	4.61	2.24	2.04	0	0	4	0	1	0	0	0	2	0	0	21.64	0.55	2	0
3	161	58.3	69.2	101	72	4.6	1	1.15	4.18	2.53	1.25	0	0	2	0	0	1	0	2	1	0	0	22.49	0.91	2	0
3	155.5	53.1	74.6	154	83	4.7	1	0.79	3.87	2.18	1.47	0	0	3	0	0	1	0	2	2	0	0	21.96	0.62	3	0
3	143	48.5	81.4	167	68	4.2	2	1.62	5.78	3.85	1.69	0	0	5	0	0	0	3	0	2	0	0	23.72	0.85	1	0
3	175	69.7	82.8	111	71	6.6	1	1.56	4.54	3.11	1.03	0	1	3	0	1	2	0	2	2	1	0	22.76	0.94	1	0
3	165	53.1	68	127	77	5.4	2	0.8	5.29	3.3	1.85	0	1	4	0	0	0	0	2	2	1	1	19.5	0.71	1	0
3	165.8	52.3	72.4	147	83	3.9	1	1.98	5.33	2.81	1.97	0	1	4	0	0	0	0	2	0	1	1	19.03	0.71	1	0
3	162.5	54.2	71.4	123	76	4.8	1	0.98	3.64	1.94	1.4	0	0	2	0	0	2	0	2	3	0	0	20.53	0.91	1	0
3	162.5	60.3	80.4	105	69	6.4	1	2.99	4.77	2.69	1.24	0	0	3	0	1	1	0	0	2	0	0	22.84	0.62	2	1
3	157	58.5	72.4	153	93	4.5	2	2.44	4.71	3.01	1.41	0	0	2	0	1	1	0	2	4	0	0	23.73	0.91	2	0
3	148	51.7	77.2	116	72	5.5	1	0.82	3.08	1.5	1.37	0	0	2	0	0	1	0	2	2	0	0	23.6	0.91	3	0
3	161.5	51.9	70.4	103	67	4.6	1	0.65	2.99	1.7	1.18	0	0	2	0	0	1	0	2	1	0	0	19.9	0.91	1	0
3	147	43.2	62.2	108	76	5	1	1.02	4.18	1.82	1.77	0	0	1	0	0	0	0	2	4	0	0	19.99	2.03	1	1
3	162	62.4	80.4	136	81	5.2	1	1.25	4.92	3.61	1.1	0	1	4	0	1	0	0	2	2	0	0	23.78	0.71	1	1
3	155	56.1	77.2	128	81	4.7	1	1.6	3.39	1.6	0.98	0	0	2	0	0	0	0	2	2	1	0	23.35	0.91	1	0
3	149	49	77.2	132	77	4.4	1	1.4	6.82	3.46	2.66	0	0	5	0	0	0	3	0	0	1	0	22.07	0.85	1	0
3	160	61.4	74	106	69	4.7	1	1.83	4.61	2.62	1.39	0	0	2	0	1	1	0	2	2	1	0	23.98	0.91	2	0
3	144	42.3	70	134	88	4.7	1	2.82	5.46	3.48	1.27	0	0	4	0	0	2	3	1	3	0	0	20.4	0.55	1	0
3	152.5	51.8	69.6	163	74	4.7	1	1.43	5.32	3.22	1.5	0	0	3	0	1	0	0	0	2	0	0	22.27	0.62	2	1
1	166.5	60.6	70	112	81	4.6	1	1.49	4.36	2.15	1.57	0	0	2	0	1	1	0	2	2	0	0	21.86	0.91	2	0
3	148	50.1	81.6	131	73	6	1	3.18	6.52	3.9	1.28	0	0	5	0	0	0	0	0	0	0	0	22.87	0.85	2	0
3	153.2	47.7	72.4	113	72	4.6	1	0.78	5.03	2.66	1.65	0	0	2	0	0	1	0	2	1	1	0	20.32	0.91	1	0
3	164	59	76	113	65	5.7	1	1.64	4.75	2.51	1.15	0	0	1	0	1	0	0	0	2	0	0	21.94	2.03	2	0
1	173.2	71.2	83.4	141	75	5.2	1	3.8	6.1	3.67	1.34	0	0	3	0	1	1	0	2	3	0	0	23.73	0.62	3	0
3	161.5	54.3	70.8	106	71	5.2	1	0.8	4.85	3.31	1.56	0	0	1	0	0	1	0	0	2	0	0	20.82	2.03	2	0
3	164.5	55.9	71.4	128	80	5	1	0.97	4.68	2.67	1.32	0	1	2	0	0	1	0	2	3	1	0	20.66	1.56	1	1
3	160	54.5	82.2	116	73	4.7	1	4.68	6.03	3.07	0.85	0	0	5	0	1	0	0	0	2	0	0	21.29	0.85	2	1
3	170.5	62.9	83.8	111	68	5.4	2	1.68	5.22	3.07	1.22	0	1	4	0	1	0	0	2	0	0	0	21.64	0.71	2	1
3	150	44.5	66.2	135	59	5.7	1	0.77	4.16	2.17	1.6	0	0	4	0	0	1	0	0	2	0	0	19.78	0.55	2	1
3	155	51	72.6	170	80	4.6	1	2.56	4.04	1.81	1.41	0	0	3	0	0	1	0	3	0	0	0	21.23	0.62	2	0
3	157	53.5	70	123	71	5.1	1	0.7	4.44	2.05	1.73	0	0	3	0	1	2	0	2	2	0	0	21.7	0.62	2	0
1	172.2	60.9	73	109	65	5.2	1	1.16	4.26	1.99	1.61	0	0	1	0	0	2	0	2	2	0	0	20.54	2.03	1	0
1	155.5	57.1	76	108	64	5.8	1	1.28	5.31	3.13	1.59	0	0	2	0	0	1	0	0	4	0	0	23.61	0.91	2	0
3	164.2	62.3	82	156	91	5.6	2	18.89	7.97	0.19	1.29	1	1	3	0	0	3	0	1	4	0	1	23.11	0.67	2	1
3	170	67.7	85.8	144	83	6.1	2	4.69	4.14	1.68	0.79	1	1	4	0	0	2	0	2	2	1	1	23.43	0.86	1	0
3	166	65	78	160	80	5.8	2	2.37	5.24	3.71	1.16	1	1	4	0	0	2	0	2	2	1	0	23.59	0.86	2	1
3	183	67	76.8	109	65	4.3	2	0.61	4.4	2.49	1.93	1	1	3	0	0	2	0	2	3	0	1	20.01	0.67	1	0
3	164	61.3	72.6	121	71	4.3	2	3.4	6.06	3.74	1.16	1	0	2	0	0	3	0	1	3	0	0	22.79	0.55	3	0
3	156	53.1	75.6	122	75	4.1	2	0.53	4.29	2.34	1.87	1	1	5	0	0	1	0	2	1	0	0	21.82	1.55	1	0
3	150	45.8	68.6	160	80	4.3	2	0.98	5.85	3.73	1.92	1	0	5	0	0	0	0	3	1	0	0	20.36	1.87	1	0
3	177	70	82.4	105	63	5	2	1.16	3.43	2.24	0.94	1	1	1	0	0	2	1	2	3	1	1	22.34	0.65	2	0
3	153	50.1	65.6	96	63	4.7	2	1.18	4.65	3.25	1.17	1	0	2	0	0	3	0	1	3	0	1	21.4	0.55	2	0
3	159	56.6	79.8	130	80	4.8	2	1.41	6.38	4.52	1.35	1	0	4	0	0	2	0	3	0	0	0	22.39	0.78	2	0
3	160	54.7	73.2	104	70	9.5	2	1	5.17	3.42	1.39	1	0	3	0	0	2	0	1	2	0	0	21.37	0.53	1	0
1	157	56	78.8	149	85	4.6	2	0.97	7.45	5.6	1.37	1	0	3	0	0	2	0	1	3	0	0	22.72	0.53	2	1
3	160	59	72	136	80	5	2	1.65	4.82	3.22	1.03	1	0	3	0	0	3	0	3	3	0	0	23.05	0.53	3	1
1	160	59.5	75.4	104	67	4	2	0.54	3.42	1.93	1.4	1	0	2	0	0	2	0	2	2	0	0	23.24	0.55	3	0
3	180	76.5	89.6	117	76	5.1	2	1.43	5.42	3.55	1.44	1	1	3	0	0	2	0	0	1	1	0	23.61	0.67	1	0
3	165.5	58.8	76.2	131	69	4.5	2	0.99	3.94	2.48	1.19	1	0	3	0	0	2	0	1	4	1	0	21.47	0.53	2	0
3	160	60	89	130	90	9.6	2	2.35	5.08	3.42	0.89	1	0	5	0	0	0	0	3	2	0	0	23.44	1.87	2	1
3	170	60	80	130	90	5.2	2	2.03	7	4.34	2.46	1	1	5	0	0	2	0	3	2	2	1	20.76	1.55	2	1
3	177.5	63.9	72	133	67	5	2	0.98	3.17	1.58	1.33	1	1	0	0	0	1	1	2	4	1	0	20.28	1.13	1	0
3	164	62.7	79.4	126	79	11.2	2	1.96	4.39	2.84	1.12	1	1	2	0	0	1	0	3	1	0	0	23.31	0.62	2	0
3	154	51.2	67.6	113	65	3.2	2	0.75	4.86	2.99	1.63	1	0	2	0	0	3	0	0	3	0	0	21.59	0.55	2	1
3	159.5	54.1	78.8	155	91	5.3	2	2.07	5.16	3.45	1.2	1	0	4	0	0	1	0	3	3	0	0	21.27	0.78	1	1
3	157	54.2	74.6	160	91	5.5	2	1.42	4.14	2.57	1	1	0	5	0	0	1	0	0	1	2	0	21.99	1.87	1	0
3	176	70	92	125	73	5.6	2	1.07	5.41	3.76	1.39	1	1	0	0	1	2	1	1	2	1	0	22.6	1.13	2	0
1	162	61	76.4	110	77	4.8	2	0.93	3.83	2.21	1.28	1	0	2	0	0	2	0	1	3	0	0	23.24	0.55	3	0
1	155.5	48.1	63.6	123	78	4.5	2	1.02	4.77	3.03	1.53	1	0	1	0	0	1	0	0	4	0	0	19.89	0.96	2	0
3	165	62	96.1	110	70	4.2	2	0.58	5.02	3.22	1.73	1	0	3	0	0	2	0	1	3	0	0	22.77	0.53	2	1
3	160	61	78	158	98	5.2	2	1.19	5.71	3.72	1.88	1	0	3	0	0	3	1	1	0	0	0	23.83	0.53	2	0
3	159.5	52.8	64.8	121	79	4.2	2	1.12	4.64	2.63	1.66	1	0	1	0	0	3	1	1	3	0	0	20.75	0.96	2	0
3	156.5	53.3	71	106	63	5.1	2	0.96	4.8	3.26	1.28	1	0	3	0	0	1	0	0	0	0	0	21.76	0.53	1	0
3	157	53	70	120	85	4.2	2	0.58	3.39	1.72	1.48	1	0	2	0	0	3	0	1	3	0	0	21.5	0.55	2	0
1	162.5	60.2	69.8	149	100	4.9	2	1.14	5.42	3.45	1.67	1	0	3	0	0	2	0	0	1	0	0	22.8	0.53	3	0
1	160.5	55.7	70.4	104	71	4.9	2	0.88	4.43	2.85	1.39	1	0	1	0	0	1	0	2	2	1	0	21.62	0.96	3	0
3	148	48.4	88.6	147	76	3.1	2	0.55	4.77	2.93	1.74	1	0	5	0	0	0	0	3	1	0	0	22.1	1.87	1	0
3	155.5	57.2	76.2	106	67	4.9	1	0.81	3.06	1.59	1.16	1	0	2	0	0	1	0	0	0	0	0	23.66	0.55	3	0
3	169	66	81.4	136	69	6.6	2	1.27	4.85	3.02	1.41	1	1	5	0	0	0	3	3	2	1	0	23.11	1.55	3	1
3	165	64.8	84.2	139	80	5.4	2	0.66	6.09	3.88	2.21	1	1	3	0	0	2	0	0	0	1	0	23.8	0.67	2	1
3	157	52.8	75.4	130	79	5.5	2	3.01	5.45	3.59	1.13	1	0	3	0	0	2	0	3	0	0	0	21.42	0.53	2	0
3	155	49.8	63.8	120	80	5.3	1	0.84	4.69	2.95	1.61	1	0	2	0	0	3	0	1	3	0	0	20.73	0.55	1	0
3	165	62.3	78.4	123	85	4.7	2	0.83	4.54	2.73	1.72	1	0	2	0	0	1	0	3	3	0	0	22.88	0.55	2	0
3	170	60	79	120	80	4.7	1	1.13	5.29	3.61	1.51	1	1	3	0	0	3	0	1	3	1	1	20.76	0.67	2	0
3	160	59.6	80.4	146	90	4.8	2	2.35	4.9	3.01	1.27	1	0	4	0	0	1	0	3	0	0	0	23.28	0.78	2	0
3	150.5	49.2	71.2	111	74	4.3	2	0.55	4.07	2.32	1.66	1	0	1	0	0	0	0	2	3	0	0	21.72	0.96	3	0
3	171	67.7	81.6	125	72	5.2	2	1.49	4.06	2.45	1.13	1	1	3	0	0	2	0	0	0	1	0	23.15	0.67	2	0
3	164.5	64	73.4	125	78	4.7	2	1.23	5.21	3.4	1.69	1	0	4	0	1	2	0	3	4	0	0	23.65	0.78	2	0
3	168	55	72	120	84	5.9	2	2.84	5.46	2.89	1.82	1	1	2	0	0	3	0	2	2	1	0	19.49	0.62	2	0
3	160.5	51.4	71.2	149	96	4.2	2	0.44	2.99	1.51	1.42	1	0	2	0	0	1	0	0	2	0	0	19.95	0.55	3	0
3	164	58	74.2	116	77	5.2	2	1.52	4.23	2.72	1.13	1	1	3	0	0	2	0	1	3	1	0	21.56	0.67	1	0
3	149	44	64.2	88	56	5.3	1	0.94	4.03	2.31	1.42	1	0	2	0	0	3	0	1	3	0	0	19.82	0.55	2	1
3	168.8	64.5	71	142	87	5.2	1	1.12	3.88	1.72	1.92	1	1	2	0	0	3	0	1	3	1	1	22.64	0.62	2	0
3	153	52	65	130	80	5.4	2	2.37	4.02	2.47	0.93	1	0	3	0	0	2	0	1	4	0	0	22.21	0.53	1	0
3	162	50.9	70	111	81	4.3	2	1.12	3.65	1.92	1.46	1	0	2	0	0	3	0	1	4	0	0	19.39	0.55	1	0
3	174	68.9	76.6	120	70	5.1	1	0.47	4.97	3.1	1.78	1	0	3	0	0	3	0	1	3	0	0	22.76	0.53	2	1
3	164	57.2	76.2	144	87	12.9	1	3.27	5.05	3.12	0.91	1	0	2	0	0	1	2	2	2	0	0	21.27	0.55	2	0
3	170	59.6	73.6	131	86	5	2	5.11	5.35	2.23	1.16	1	1	2	0	0	1	0	2	3	1	1	20.62	0.62	2	0
1	165	65	65	126	70	7.3	2	1.59	5.08	3.58	1.23	1	0	3	0	0	2	0	3	2	0	0	23.88	0.53	3	1
1	172	65	82	106	58	10.3	1					1	1	2	0	0	2	0	1	2	1	1	21.97	0.62	3	1
3	155.5	52.9	70.2	116	75	4.8	2					1	0	1	0	0	3	0	1	2	0	0	21.88	0.96	3	0
1	174	70	96	201	124	5.2	2					1	1	2	0	0	2	0	0	4	2	0	23.12	0.62	3	0
3	171.5	69.8	88.4	147	83	6.4	2	2.15	4.23	2.26	1.17	0	1	4	0	0	2	0	2	2	2	1	23.73	0.71	2	1
3	145.5	45.8	65	105	67	5.1	2	0.89	4.32	2.42	1.62	0	0	2	0	0	1	0	2	2	0	0	21.63	0.91	1	0
3	152.5	46.2	66.5	112	76	4.7	2	2.31	4.96	2.64	0.91	0	0	3	0	0	0	0	2	1	0	0	19.87	0.62	1	1
3	161.5	53.6	66	115	78	4.8	2	0.63	2.93	1.77	1.06	0	0	3	0	0	1	0	0	3	0	0	20.55	0.62	1	0
3	151	52.8	75.2	149	79	4.6	2	1.93	5.22	2.76	1.34	0	0	4	0	0	0	0	0	0	0	0	23.16	0.55	2	0
3	165.5	62	78.4	149	80	5.1	2	0.85	5.89	2.83	2.09	0	1	5	0	0	1	0	2	2	2	0	22.64	1.03	2	1
3	167.5	55.6	71.2	156	99	5.9	2	0.9	4.84	2.38	2.11	0	0	2	0	0	1	0	2	2	0	0	19.82	0.91	1	0
3	176.5	66	72.2	114	72	5.6	2	0.55	4.21	2.56	1.29	0	1	2	0	1	1	0	2	2	1	1	21.19	1.56	1	0
3	153.5	50.3	74.5	162	99	5.3	2	2.14	11.23	4.3	1.76	0	0	4	0	0	0	0	0	0	2	0	21.35	0.55	2	1
3	175	72.7	87.4	109	87	5.1	2	1.34	10.82	5.85	1.63	0	1	4	0	0	0	0	2	2	1	1	23.74	0.71	2	0
3	151.5	46.6	76.6	125	69	4.7	2	3.13	6.87	3.1	1.2	0	0	4	0	0	0	0	2	0	1	0	20.3	0.55	1	1
3	155	53.2	74.2	93	61	5.4	1	1.33	6.05	2.44	1.78	0	0	3	0	0	1	0	2	0	0	0	22.14	0.62	3	0
3	159	58.3	81.6	109	72	4.8	2	1.17	5.3	3.31	1.51	0	0	1	0	0	0	0	2	2	0	0	23.06	2.03	3	0
3	155.5	47.1	68.4	92	55	9.7	1	0.82	4.43	2.74	1.42	0	1	4	0	0	0	0	2	2	2	0	19.48	0.71	1	0
3	164	52.7	67.4	111	73	5.2	1	1.02	4.01	2.08	1.35	0	0	2	0	0	0	0	2	1	0	0	19.59	0.91	2	0
3	146.8	40.1	76.2	147	64	5.2	2	4.34	6.73	3.97	1.62	0	0	5	0	0	0	0	0	2	2	0	18.61	0.85	1	0
3	152.5	53.4	71.2	113	76	6.4	1	2.15	5.92	3.86	1.72	0	0	3	0	0	0	0	2	2	0	0	22.96	0.62	2	0
3	147	50.9	85.8	137	72	4.8	2	1.94	5.18	4.22	0.98	0	0	5	0	0	0	0	0	0	0	0	23.56	0.85	3	0
3	144.2	47	76.4	131	84	7	2	3.24	5.39	3.62	1.09	0	0	4	0	0	0	0	2	0	0	0	22.6	0.55	2	1
3	165.6	63.9	81.6	99	62	4.6	2	1.7	3.61	2.65	0.95	0	0	2	0	0	1	0	2	2	0	0	23.3	0.91	2	0
3	163	62.8	74.2	103	80	5.3	2	0.86	4.33	1.64	1.69	0	0	3	0	0	1	0	2	0	0	0	23.64	0.62	2	0
3	165.5	62.6	75.2	138	86	5.2	2	1.82	5.3	2.56	1.05	0	1	4	0	0	0	0	2	0	1	0	22.85	0.71	2	1
3	160	50.9	66.3	113	74	5.6	2	0.93	6.19	3.33	1.27	0	1	4	0	0	0	0	2	0	1	0	19.88	0.71	2	1
2	161.5	55.4	72	116	74	4.7	2	1.3	5.52	2.81	1.42	0	1	3	0	0	0	0	2	1	1	1	21.24	0.94	1	0
3	164.5	52.8	61	135	87	5.3	2	1.16	8	3.83	2.82	0	1	5	0	0	1	0	2	1	0	0	19.51	1.03	2	1
3	154.5	52.5	69	105	74	4.6	2	0.93	4.91	1.74	1.71	0	0	2	0	0	1	0	2	2	0	0	21.99	0.91	2	0
3	157.5	51.6	72	137	84	4.4	2	3.78	6.71	3.07	1.15	0	0	4	0	0	0	0	2	1	0	0	20.8	0.55	1	0
3	166	55.8	68	122	73	4.9	1	2.59	3.71	1.89	1.08	0	1	2	0	0	0	0	2	1	1	0	20.25	1.56	1	0
3	163.5	54	67.2	121	70	4.9	2	1.66	6.26	3.23	1.56	0	0	2	0	0	1	0	2	0	0	0	20.2	0.91	2	0
3	151.8	45.7	75.8	123	81	5.3	2	2.48	6.93	3.77	1.16	0	0	4	0	0	0	3	2	2	0	0	19.83	0.55	1	1
3	167.5	56.4	66.2	119	74	4.4	2	0.57	3.15	1.67	1.45	0	0	1	0	0	1	0	2	0	0	0	20.1	2.03	1	0
3	148	44.9	74	105	66	4.6	2	0.54	4.18	2.35	1.38	0	0	2	0	0	1	0	2	1	0	0	20.5	0.91	1	0
3	173	65.1	68.2	104	70	4.8	1	0.61	3.49	2.13	1.34	0	0	1	0	0	0	0	2	0	0	0	21.75	2.03	3	0
3	158.8	59.9	81.2	151	97	3.8	2	1.27	5.13	3.21	1.49	0	0	3	0	0	2	0	2	2	0	0	23.75	0.62	2	0
1	152.5	47.1	67.2	107	70	4.3	2	0.61	4	2.71	1.57	0	0	0	0	0	1	0	0	3	0	0	20.25	6.77	2	0
3	155	51.9	64	100	63	4.5	2	0.73	4.43	2.33	1.87	0	0	1	0	0	1	0	2	2	0	0	21.6	2.03	3	1
3	157.5	57.6	77	105	62	4.8	2	1.66	4.06	2.57	0.88	0	0	3	0	0	0	0	2	1	0	0	23.22	0.62	2	1
3	157.5	49.5	69.2	166	94	4.8	2	1.4	4.87	2.59	1.63	0	0	3	0	0	0	0	2	2	0	0	19.95	0.62	1	0
3	161.5	53	66	133	80	4.6	2	1.74	5.39	3.06	2.02	0	0	3	0	0	1	0	2	2	2	0	20.32	0.62	1	1
3	171.6	60.2	73.8	115	76	4.7	1	1.21	6.58	3.77	2.35	0	1	4	0	0	0	0	2	2	1	1	20.44	0.71	1	0
3	149	48.2	70	128	87	4.9	2	1.17	3.97	2.36	1.19	0	0	4	0	0	0	0	2	0	0	0	21.71	0.55	1	0
3	154.2	46.8	75.6	124	69	4.9	2	1.62	4.14	2.57	1.24	0	0	4	0	0	0	0	3	0	0	0	19.68	0.55	1	0
3	165	61.3	83	201	93	5.1	2	0.98	4.14	2.54	1.25	0	1	5	0	0	0	0	3	2	0	0	22.52	1.03	1	1
3	171.5	55.6	65	126	80	4.4	2	1.56	4.84	2.65	1.64	0	0	2	0	0	2	0	1	2	0	0	18.9	0.91	1	0
3	146.5	50.2	76	102	72	5	2	0.92	4.93	3.46	1.53	0	0	4	0	0	0	0	2	0	0	0	23.39	0.55	2	1
3	155.5	56.5	76	109	74	5.8	2	1.49	4.78	2.85	1.39	0	0	3	0	0	1	0	2	2	0	0	23.37	0.62	3	1
2	163	50.3	71.8	98	60	4.4	2	0.94	3.89	2.18	1.49	0	0	3	0	0	1	0	2	1	0	0	18.93	0.62	1	0
3	156.5	47.1	75.2	142	87	5.2	2	1.5	6.06	3.59	2.32	0	0	4	0	0	0	3	2	2	1	0	19.23	0.55	2	0
3	165.5	62.1	77	152	94	6.6	1	6.9	4.07	1.11	0.57	0	1	4	0	0	2	0	2	2	0	0	22.67	0.71	1	0
3	154.5	46.6	68	102	62	6.1	1	0.64	3.92	1.51	2.13	0	0	3	0	0	0	0	2	3	0	0	19.52	0.62	1	0
3	162	53.6	69	107	66	4.7	2	0.81	3.73	2.09	1.52	0	0	1	0	0	1	0	0	2	0	0	20.42	2.03	2	0
3	153	53.6	73.2	107	68	5.5	1	1.35	4.75	2.88	1.48	0	0	3	0	0	2	0	2	0	0	0	22.9	0.62	2	0
3	156.5	49.6	71.4	101	54	5	1	2.79	5.79	2.81	1.99	0	0	2	0	0	2	0	2	4	0	0	20.25	0.91	2	1
3	153	52.6	84.6	158	60	6.3	1	1.72	4.65	2.98	1.22	0	1	5	0	0	0	0	3	1	0	0	22.47	1.03	2	1
3	151	50.3	72	120	65	5.2	2	1.53	4.13	2.2	1.27	0	0	3	0	0	0	0	2	2	0	0	22.06	0.62	2	0
3	156.5	55.4	77	114	77	4.3	1	1.49	4.45	2.78	1.53	0	0	2	0	0	0	0	2	1	0	0	22.62	0.91	2	0
3	157.7	56.7	87.8	126	90	10.2	2	3.46	8.91	6.12	1.81	0	0	5	0	0	0	3	2	2	0	0	22.8	0.85	2	0
3	168.5	61.1	84.4	133	87	5.1	2	0.97	6.48	4.54	1.88	0	1	5	0	0	2	0	2	2	1	0	21.52	1.03	2	0
3	170	63.5	77	136	84	5.5	2	1.04	4.52	3.8	1.54	0	1	4	0	0	0	0	2	0	1	0	21.97	0.71	1	0
3	155	53.4	77	168	93	5.6	2	1.29	4.38	3.17	1.44	0	0	4	0	0	0	0	2	2	0	0	22.23	0.55	2	0
3	164	53.9	73	130	96	5.2	2	1.29	5.66	3.93	1.31	0	1	4	0	0	1	0	2	1	1	1	20.04	0.71	1	1
3	155.5	47.5	66	141	91	5.3	1	4.17	5.24	2.53	1.31	0	1	4	0	0	0	3	2	0	1	1	19.64	0.71	2	0
1	150	52.6	81	130	78	10.3	2	3.86	6.22	4.54	1.34	0	0	3	0	0	1	0	2	2	2	0	23.38	0.62	1	1
3	150.5	51.8	74.2	118	76	3.4	2	1.86	5.34	3	1.4	0	0	3	0	0	1	0	2	1	0	0	22.87	0.62	2	0
3	153.2	47.7	77.8	142	88	5.6	2	1.07	6.16	3.22	2.29	0	0	4	0	0	1	0	2	2	0	0	20.32	0.55	1	0
3	160	55.9	78.8	135	79	6.8	1	1	3.41	1.79	1.21	0	0	4	0	0	0	0	2	0	0	0	21.84	0.55	2	1
3	172.5	70	82	126	84	7.3	1	1.69	3.69	2.02	1.38	0	1	3	0	0	1	0	1	4	1	1	23.52	0.94	2	0
3	160	50.1	62	117	75	5.3	1	1.44	4.73	2.4	1.63	0	0	2	0	0	1	0	2	2	0	0	19.57	0.91	1	0
3	154	48.1	70.1	98	70	3.6	2	1.91	4.66	2.77	1.23	0	0	2	0	0	1	0	2	0	0	0	20.28	0.91	2	0
3	154	44.2	63	100	57	5.2	1	0.97	3.22	2.02	1.41	0	0	1	0	0	0	0	2	0	0	0	18.64	2.03	1	0
3	148	49.7	76	90	58	6.8	2	1.19	4.88	3	1.52	0	0	3	0	0	0	0	2	1	1	0	22.69	0.62	2	0
3	159.8	49.7	65.4	107	71	4.3	2	0.59	4.72	1.81	2.08	0	0	2	0	0	1	0	2	2	0	0	19.46	0.91	1	0
3	155.7	48	63.8	127	88	6	1	1.78	4.09	1.95	0.94	0	0	1	0	0	0	0	2	4	0	0	19.8	2.03	1	0
3	156.4	57.6	76	118	82	4.6	2	1.43	7.17	4.89	2.86	0	0	2	0	0	1	0	0	3	0	0	23.55	0.91	2	0
3	162	59.1	73	118	70	5.8	1	1.38	5.08	3.37	1.58	0	1	4	0	0	1	3	2	0	0	1	22.52	0.71	2	0
1	160	55	80	120	80	5.6	2	3.73	4.74	3.09	1.41	0	0	2	0	0	2	0	1	4	0	0	21.48	0.91	2	0
1	176.5	73.4	77.8	142	83	5.4	1	2.2	4.49	2.76	1.3	0	1	0	0	0	3	1	1	2	0	0	23.56	4.87	3	0
3	161	51.4	70	97	66	5.5	1	2.19	4.36	2.78	1.28	0	0	1	0	0	1	0	2	4	0	1	19.83	2.03	1	0
3	164.5	55.2	72.6	142	76	5.3	1	2.51	5.06	3.38	1.22	0	1	3	0	0	2	0	2	2	1	1	20.4	0.94	1	0
3	166.3	65.1	80.4	135	87	4.9	1	2.02	4.69	3.08	1.63	0	1	3	0	0	0	0	2	1	0	1	23.54	0.94	2	0
3	163.5	59.1	81	110	76	4.8	1	3.49	3.63	1.49	1.18	0	1	2	0	0	0	0	2	2	1	1	22.11	1.56	1	0
3	157	58.4	84.8	127	78	6.4	1	4.58	6.01	3.87	0.93	0	1	5	0	0	0	0	2	1	2	0	23.69	1.03	3	1
3	153	54.3	73	162	83	6.7	1	3.23	4.03	2.15	1.08	0	0	3	0	0	1	0	2	1	0	0	23.2	0.62	1	0
3	166.5	64	84.8	122	73	6.3	1	1.32	2.97	1.51	1.05	0	1	4	0	0	0	0	2	1	0	0	23.09	0.71	1	0
3	163	59.2	83.2	114	82	5.5	2	3.02	6.29	4.28	1.29	0	0	4	0	0	0	0	2	0	0	1	22.28	0.55	2	0
3	158	52.5	70.8	111	77	5.4	1	2.04	4.45	2.61	1.52	0	0	5	0	0	0	0	0	0	1	0	21.03	0.85	1	1
3	166.5	65.6	83.2	133	86	6.2	1					0	1	3	0	0	1	0	2	1	2	0	23.66	0.94	2	0
3	153.4	56.4	80.4	142	73	7.4	2	0.52	3.08	1.67	1.08	0	0	4	0	0	0	0	2	1	0	0	23.97	0.55	2	0
3	150.4	53.1	88.6	136	94	7.1	2	4.96	5.04	1.76	0.93	0	0	4	0	0	0	0	2	1	1	0	23.47	0.55	1	0
3	166.8	66.6	89.7	150	92	7.7	2	2.28	4.14	2.17	1.19	0	1	4	0	0	0	0	2	1	2	0	23.94	0.71	2	0
3	163.5	60.8	71	128	80	5.1	2	2.16	5.41	3.31	1.2	0	0	4	0	0	0	0	2	1	0	0	22.74	0.55	2	0
3	156.5	52.3	76	140	88	5.6	2	0.73	4.8	2.67	1.53	0	0	3	0	0	0	0	2	0	0	0	21.35	0.62	2	0
3	159.5	61	76	84	64	5.1	2	0.65	4.36	2.42	1.29	0	0	3	0	0	2	0	0	2	0	0	23.98	0.62	2	0
3	160	50	84	119	75	99.9	9	4.82	5.35	2.69	0.79	0	0	3	0	0	0	0	2	2	0	0	19.53	0.62	1	0
3	158.5	52.5	74	98	66	11.6	2	1.29	6.08	3.68	1.39	0	0	4	0	0	0	0	2	1	1	0	20.9	0.55	2	0
3	156.8	51.4	72.8	125	75	4.4	2	1.42	5.63	3.2	1.86	0	0	4	0	0	1	0	0	2	0	0	20.91	0.55	1	0
3	160.5	50.2	68.2	103	61	4.6	2	1.06	5.7	3.02	2.13	0	0	2	0	0	2	0	2	2	0	0	19.49	0.91	1	0
3	159.5	54.1	75	130	84	99.9	9	1.61	6.83	3.83	2.13	0	0	4	0	0	1	0	2	1	0	0	21.27	0.55	2	0
3	167.4	59.2	72.4	138	77	6.6	1	0.74	4.43	2.14	1.89	0	1	3	0	0	0	0	0	0	1	0	21.13	0.94	1	0
3	154	51.1	67	100	63	4.7	2	1.22	4.48	2.45	1.81	0	0	1	0	0	1	0	2	1	0	0	21.55	2.03	3	0
3	149.5	52.7	68.4	116	65	4.3	2	0.74	4.46	2.92	1.23	0	0	1	0	0	1	0	0	2	0	0	23.58	2.03	3	0
3	151	51.6	77.8	139	86	7.8	2	2.73	5.03	3.01	1.32	0	0	4	0	0	0	0	2	2	1	0	22.63	0.55	2	0
3	159.6	54.8	74.6	104	57	5.5	1	2.33	3.36	1.7	1.18	0	0	2	0	0	0	0	2	2	0	0	21.51	0.91	2	0
3	168	60.1	74	139	90	3.8	2	0.93	7.14	5.33	1.55	0	1	3	0	0	0	0	2	2	1	1	21.29	0.94	1	0
3	165.6	64.4	84.6	127	70	6.6	1	2.5	6.56	4.34	1.45	0	1	4	0	0	1	0	2	1	1	1	23.48	0.71	2	1
3	165	53.5	71.2	114	56	6.2	1	3.88	4.68	2.59	0.95	0	1	3	0	0	2	0	2	2	0	0	19.65	0.94	1	0
3	158.5	46.7	70.2	139	93	5.9	2	0.82	4.33	2.1	2.06	0	1	4	0	0	2	0	3	3	1	1	18.59	0.71	1	0
3	166.5	61.9	82	137	88	6.2	1	1.83	5.3	3.5	1.17	0	1	4	0	0	0	0	2	0	0	0	22.33	0.71	2	1
3	176.5	74.7	82	128	82	11.3	1	1.25	2.79	1.58	0.77	0	1	4	0	0	1	0	2	3	0	1	23.98	0.71	2	0
3	163.5	60.2	80	129	68	7	1	1.18	4.85	3.1	1.44	0	1	4	0	0	2	0	1	2	2	0	22.52	0.71	1	0
3	175.2	63.7	76.6	131	65	7.8	1	1.68	4.49	2.72	1.43	0	1	5	0	0	0	0	2	0	0	0	20.75	1.03	1	0
3	177.5	69.9	75	138	75	6.7	1	2.13	4.63	3.2	1.14	0	1	3	0	0	0	0	2	1	0	0	22.19	0.94	1	0
3	167	63.8	75.4	132	79	5.3	1	0.64	5.12	3.08	1.69	0	0	2	0	1	1	0	2	2	0	0	22.88	0.91	2	0
3	156.4	58.1	74	91	56	5.5	1	4.26	4.95	2.7	1.38	0	0	3	0	0	1	0	2	2	0	0	23.75	0.62	2	0
3	158.5	51.1	69	152	77	5.5	1	1.43	5.01	3.07	1.51	0	0	5	0	0	0	0	2	0	0	0	20.34	0.85	2	1
3	161.5	58.5	82	127	93	6.4	1	3.18	6.78	5.11	1.21	0	0	4	0	0	0	0	0	0	0	0	22.43	0.55	1	1
3	162.5	49.9	68.2	90	51	6.2	1	0.99	3.38	1.72	1.65	0	0	2	0	0	1	0	2	0	0	0	18.9	0.91	1	0
3	167	59	78	150	102	6.4	1	4.18	4.54	2.18	1.48	0	1	2	0	0	0	0	2	1	1	1	21.16	1.56	2	0
3	175.5	70.8	82.8	169	85	4.4	1	0.94	4.05	2.54	1.34	0	1	4	0	0	0	0	2	2	2	0	22.99	0.71	2	1
3	178.5	60.4	72	146	89	6.1	2	0.73	4	2.14	1.85	0	1	3	0	0	1	0	1	1	0	0	18.96	0.94	1	0
3	157	46.6	76	137	87	4.9	2	0.7	4.2	2.42	1.72	0	0	2	0	0	1	0	2	1	0	0	18.91	0.91	1	0
3	150.5	46.7	66	103	58	4.6	2	0.35	3.23	1.68	1.51	0	0	1	0	0	1	0	2	2	0	0	20.62	2.03	2	0
3	164	59.2	78	132	68	5.5	1	1.55	6.23	4.82	1.28	0	0	4	0	0	0	3	2	0	0	0	22.01	0.55	2	0
3	160.5	53	66.8	108	67	4.7	1	1.01	3.69	2.01	1.46	0	0	1	0	1	1	0	2	3	0	0	20.57	2.03	2	0
3	170	67.1	77.2	139	81	5.6	1	1.49	5.93	4.1	1.47	0	1	4	0	0	1	0	2	0	2	0	23.22	0.71	2	0
1	160	53.2	79	130	74	5	1	1.44	3.72	2.38	1.06	0	0	2	0	0	1	0	2	2	0	0	20.78	0.91	3	0
3	171	65.5	74	121	82	7.9	1					0	1	3	0	0	2	0	2	4	0	0	22.4	0.94	2	0
3	156.4	55.2	74	148	87	4.8	2	1.1	3.72	2.58	1.57	0	0	2	0	0	0	0	2	2	1	0	22.57	0.91	2	0
3	153.8	45.8	65	105	52	4.9	2	3.96	3.06	1.38	0.86	0	0	2	0	0	1	0	2	2	0	0	19.36	0.91	1	0
3	158	54.1	71.6	108	68	5.1	2	0.59	3.54	2.1	1.73	0	0	2	0	0	1	0	2	3	0	0	21.67	0.91	2	0
3	159	56.3	70.5	123	84	5.2	2	0.84	3.69	2.47	1.3	0	0	1	0	0	1	0	2	0	0	0	22.27	2.03	2	0
3	162.8	63.1	75.4	137	88	4.6	2	1.51	4.42	2.22	2.43	0	1	3	0	0	2	2	2	3	1	1	23.81	0.94	2	0
3	168.5	56.1	72.8	122	74	4.4	2	0.6	4.27	2.33	2.27	0	1	3	0	0	1	0	2	2	0	0	19.76	0.94	1	0
3	167	63.6	83	112	76	4.9	2	3.42	4.15	2.24	1.14	0	1	1	0	0	1	0	2	2	0	0	22.8	1.81	2	1
3	169	55.7	68	110	73	5.2	2	0.91	5.49	3.85	2.12	0	1	3	0	0	0	0	2	2	1	0	19.5	0.94	2	0
3	158.5	51.5	69.4	115	64	6.9	2	0.82	5.37	3.79	2.19	0	1	4	0	0	2	0	2	4	0	1	20.5	0.71	2	0
3	168.5	64.9	72	151	88	4.8	2	1.3	3.8	2.51	1.49	0	1	0	0	0	1	0	2	2	1	0	22.86	4.87	2	0
3	152.4	47.5	70.8	104	65	4.6	2	0.93	4.08	2.8	1.57	0	0	2	0	0	0	0	1	2	1	0	20.45	0.91	1	0
3	171	67.1	78	122	64	5.1	2	1.54	4.55	3.33	1.06	0	1	4	0	0	0	3	2	4	1	0	22.95	0.71	2	0
3	157.4	54.7	73.4	153	98	4.9	2	0.71	3.78	2.73	1.7	0	0	3	0	0	2	0	2	3	0	0	22.08	0.62	2	1
1	170	66.5	86.5	119	61	6	2	0.87	3.22	1.92	1.48	0	0	2	0	0	2	0	2	2	0	0	23.01	0.91	3	0
3	165.5	55.3	64.4	126	75	4.8	2	1.08	3.14	2.05	1.03	0	1	1	0	0	1	0	2	3	1	0	20.19	1.81	1	0
3	178.5	63.6	68.8	116	70	4.6	2	0.94	3.93	2.22	2.05	0	1	1	0	0	2	0	2	4	1	0	19.96	1.81	1	0
3	159.5	57.6	68.8	121	76	4.8	2	0.59	4.11	2.14	2.53	0	1	3	0	0	0	0	2	2	0	0	22.64	0.94	2	1
3	172.6	55.9	64.6	97	57	4.6	2	0.96	4.1	2.97	1.29	0	1	1	0	1	1	0	2	2	1	0	18.76	1.81	1	0
3	170.5	58.4	64.8	129	75	4.9	2	0.81	3	1.71	1.56	0	1	0	0	0	1	0	2	2	0	0	20.09	4.87	2	0
2	169	55.5	68.8	117	80	5.8	2	2.2	5.45	3.76	1.47	0	1	1	0	0	1	1	2	3	1	0	19.43	1.81	1	0
3	159	56.1	73.4	155	83	4.6	2	2.88	6.14	3.93	1.8	0	1	3	0	0	1	0	2	2	1	1	22.19	0.94	1	1
3	174	63	73	132	83	6.3	1	1.24	3.04	1.76	1.21	0	1	1	0	0	1	0	2	3	1	0	20.81	1.81	2	0
3	175.5	60.7	71.2	141	86	4.3	2	0.76	3.68	1.73	2.02	0	1	0	0	0	1	1	2	3	1	1	19.71	4.87	2	0
3	145.5	40.6	61	99	62	3.9	2	0.71	3.91	2.29	1.72	0	0	1	0	0	0	0	2	2	0	0	19.18	2.03	2	0
3	165	59.9	77.4	123	71	4.5	2	1.22	3.97	2.36	1.33	0	1	1	0	0	0	0	2	4	1	1	22	1.81	1	0
3	169.5	67.4	83.2	138	68	5.7	2	0.57	4.52	2.95	2.14	0	1	3	0	0	0	0	2	1	1	1	23.46	0.94	2	0
3	167.5	60.3	77	119	67	5.3	1	0.55	3.22	1.85	1.6	0	1	3	0	0	2	0	2	2	1	0	21.49	0.94	2	0
3	167.8	60.2	76	121	73	5.3	2	0.66	4.11	2.78	1.41	0	1	2	0	0	0	0	2	2	1	0	21.38	1.56	2	0
3	181.5	68.5	79.4	129	81	4.3	2	1.69	4.86	3.15	1.59	0	1	1	0	0	1	0	2	2	1	1	20.79	1.81	2	0
3	162.8	57.9	77.4	124	66	6.5	1	1.01	3.9	2.13	1.97	0	1	5	0	0	3	0	1	4	1	0	21.85	1.03	2	0
3	171	55	64	119	73	5.2	2	0.7	3.96	2.22	1.93	0	1	1	0	0	1	0	2	2	1	0	18.81	1.81	1	0
1	171	68.8	82	125	80	4.3	2	1.7	4.61	2.7	1.82	0	1	1	0	0	1	0	2	3	1	1	23.53	1.81	3	0
3	175.8	66	80.4	139	90	4.6	2	0.66	4.3	2.86	1.73	0	1	3	0	0	0	0	2	2	0	0	21.36	0.94	2	1
3	166.5	55	64	119	68	5.8	2	0.8	3.96	2.31	1.93	0	1	1	0	0	1	0	2	2	1	0	19.84	1.81	1	0
3	169.4	58.4	74.4	125	59	4.6	2	1.6	4.14	2.74	1.23	0	1	1	0	0	1	0	2	0	0	0	20.35	1.81	1	0
3	166	56.4	74.6	116	71	5.3	2	0.54	3.78	2.15	1.87	0	1	1	0	0	1	0	2	1	0	0	20.47	1.81	2	0
3	166.5	65	83.8	142	78	5.4	2	5.03	4.71	2.36	1.04	0	1	4	0	0	1	0	2	2	1	0	23.45	0.71	2	0
3	171	60.2	76.4	128	75	6.1	1	1.26	4.08	2.02	1.68	0	1	1	0	0	1	0	2	2	1	0	20.59	1.81	1	0
3	171.2	57.9	79.1	123	78	4.8	1	0.61	4	2.38	1.73	0	1	3	0	0	1	0	2	1	1	0	19.75	0.94	1	0
3	174.4	59.2	73.2	121	70	6.9	1	1.01	3.73	2.3	1.41	0	1	2	0	0	0	0	2	2	1	1	19.46	1.56	1	0
3	177.6	71.8	91.6	133	75	4.9	1	0.64	3.38	1.84	1.62	0	1	3	0	0	1	0	2	2	1	1	22.76	0.94	2	0
3	168.7	67	78.6	114	77	4.4	2	2.15	3.73	1.95	1.13	0	1	1	0	0	1	0	2	3	0	0	23.54	1.81	2	0
3	169	56	76.6	128	74	4.6	2	0.74	4.28	2.34	1.92	0	1	1	0	0	0	0	2	0	1	1	19.61	1.81	1	0
3	168.4	56.6	78.4	147	100	5.1	2	1.82	4.01	2.2	1.75	0	1	2	0	0	1	0	2	3	1	1	19.96	1.56	1	0
3	166.8	63	80.4	118	62	2.6	2	1.06	2.79	1.46	0.95	0	1	2	0	0	1	0	2	2	1	0	22.64	1.56	2	0
3	171.4	66.9	83.8	146	85	5.7	1	1.3	4.94	3.3	1.43	0	1	2	0	0	0	0	2	1	1	0	22.77	1.56	2	0
3	172.2	54.9	71.8	118	71	5.5	1	2.58	4.15	2.37	1.09	0	1	1	0	0	2	0	2	1	1	0	18.51	1.81	1	1
3	168.4	67.7	81.2	140	88	5.4	2	0.96	4.47	2.97	1.35	0	1	3	0	0	1	0	2	4	0	1	23.87	0.94	2	0
3	173.5	68.6	87.2	136	82	4.8	2					0	1	2	0	0	3	0	2	2	1	1	22.79	1.56	1	1
3	164.4	59.7	80.4	125	86	99.9	9					0	1	4	0	0	0	0	1	3	2	1	22.09	0.71	2	0
3	175	59.5	75.4	130	82	5.8	2	0.62	3.21	1.75	1.03	1	1	0	0	0	3	0	2	4	0	0	19.43	1.13	1	0
3	167.2	59.8	81.8	148	102	5.7	2	0.67	4.5	2.49	1.82	1	1	3	0	0	0	0	2	3	1	0	21.39	0.67	1	1
3	166.4	55.9	73.2	112	82	5.2	2	1.8	7.48	4.9	1.91	1	1	2	0	0	0	1	2	2	1	1	20.19	0.62	2	0
3	163.8	56.9	76.8	136	92	4.8	2	12.6	4.71	1.08	0.62	1	1	2	0	0	0	1	2	3	1	1	21.21	0.62	2	0
3	173.2	66.4	84.6	112	72	5.7	1	1.23	3.73	1.78	1.38	1	1	2	0	0	1	0	2	2	0	0	22.13	0.62	2	0
3	180	60.6	70.8	140	84	4.7	2	1.18	3	1.14	1.35	1	1	1	0	0	0	0	2	2	1	1	18.7	0.65	1	0
3	168.2	67.8	84.6	139	93	4.7	2	1.98	4.52	2.44	1.24	1	1	2	0	0	1	0	2	3	0	1	23.97	0.62	3	0
3	177.8	70.4	87.2	134	75	4.9	2	0.49	4	2.53	1.29	1	1	1	0	0	0	0	2	3	1	1	22.27	0.65	2	0
3	164.5	50.9	69	122	70	5.1	1	1.28	3.99	2	1.37	1	1	1	0	1	0	0	2	2	1	0	18.81	0.65	2	0
3	157.4	59.2	81.4	168	94	6.5	2	6.42	7.26	3.87	1.17	1	1	3	0	0	1	0	2	2	2	1	23.9	0.67	3	0
3	165.5	65.5	81.8	124	79	5.5	2	1.28	5.57	3.57	1.63	1	1	3	0	0	1	0	2	2	1	1	23.91	0.67	2	0
3	160.8	54.8	74.5	122	78	5	2	2.35	5.06	2.74	1.6	1	1	2	0	0	2	0	2	4	1	1	21.19	0.62	1	0
3	164.8	59.5	77	138	86	5.4	2	0.64	3.6	1.58	1.91	1	1	3	0	0	0	0	2	1	1	1	21.91	0.67	1	0
3	161	57.1	74.2	110	73	5	2	1.08	4.04	2.06	1.32	1	0	2	0	0	0	0	2	1	1	0	22.03	0.55	2	0
3	170	57.9	69.8	118	67	6.4	1	0.85	3.64	1.8	1.63	1	1	1	0	0	1	0	2	2	1	0	20.03	0.65	2	0
3	170	55.3	70.6	124	61	5.1	2	0.51	3.55	1.57	1.86	1	1	0	0	0	1	1	2	4	1	0	19.13	1.13	2	0
3	183.6	63.3	70.6	128	82	5.4	2	0.91	3.97	2.48	1.26	1	1	3	0	0	2	0	2	2	1	0	18.78	0.67	1	1
3	174	60.7	66.8	116	75	5.8	2	0.6	4.11	1.87	2.16	1	1	2	0	1	1	0	2	3	1	1	20.05	0.62	2	0
3	174.2	67.5	80.8	120	70	9	1	3.61	4.65	2.36	1.21	1	1	2	0	0	3	0	2	3	1	1	22.24	0.62	2	0
3	166	57.9	78	114	66	7.7	1	1.62	3.8	2.2	1.2	1	1	4	0	0	0	0	2	2	2	0	21.01	0.86	2	0
3	167	62.3	75.2	125	81	6.9	1	4.42	4.17	2.09	0.73	1	1	4	0	0	1	0	2	3	1	1	22.34	0.86	1	0
3	158.2	47.8	63.6	108	64	5.3	1	1.08	4.23	2.36	1.47	1	0	1	0	0	1	0	1	3	0	0	19.1	0.96	1	0
3	160	55.3	74.6	114	67	6.4	2	4.09	4.63	1.58	1.59	1	1	4	0	0	0	3	2	1	0	1	21.6	0.86	1	0
3	171.4	67.1	75.5	117	72	5.2	1	0.72	4.14	2.21	1.72	1	1	1	0	0	2	0	2	0	1	1	22.84	0.65	2	0
3	160	52.6	67.4	129	78	5.9	1	1.87	4.64	2.27	1.82	1	1	2	0	0	0	0	2	2	2	0	20.55	0.62	2	0
3	157.8	48.6	61.2	104	68	4.6	2	0.75	4.78	2.4	2.05	1	0	3	0	0	2	0	3	2	0	0	19.52	0.53	1	1
3	172.8	61.6	72.8	135	79	4.6	1	1.48	4.24	2.57	1.19	1	1	2	0	0	0	0	2	2	1	0	20.63	0.62	2	0
3	166.8	60.9	73.6	118	71	4.9	2	0.81	4.88	2.53	2.03	1	1	3	0	0	0	0	2	1	1	0	21.89	0.67	2	0
3	172	57.5	70.9	123	80	5.8	1	1.38	3.11	1.39	1.18	1	1	0	0	0	0	1	2	3	0	0	19.44	1.13	1	0
3	168	57	68.6	128	68	4.8	1	0.4	3.35	1.59	1.69	1	1	1	0	0	0	0	2	1	1	0	20.2	0.65	1	0
3	164.5	55.3	66.2	118	74	4.8	1	1.1	3.7	2.33	1.12	1	1	4	0	1	0	0	2	1	1	1	20.44	0.86	1	0
3	171	69	75.8	121	76	5.1	1	1.44	4.91	3.39	1.22	1	1	3	0	0	2	0	2	3	0	0	23.6	0.67	2	0
3	160	57.9	74	165	92	5.1	1	0.79	4.99	3.28	1.44	1	1	4	0	0	0	0	2	3	1	0	22.62	0.86	1	0
3	167	66.1	81	128	69	4.4	1	0.57	5.37	3.33	2.18	0	1	2	1	0	0	0	2	3	1	1	23.7	1.15	2	0
3	170.8	62.4	79	120	75	5.5	2	0.59	4.15	2.32	1.91	0	1	4	1	0	2	0	2	1	1	1	21.39	1.33	1	0
3	173	63.1	73.5	146	86	4.5	1	3.65	4.57	1.73	1.8	0	1	2	1	0	0	0	2	3	1	1	21.08	1.15	2	0
3	177	69	79.5	140	72	5.1	1	0.74	3.5	1.82	1.34	0	1	0	1	0	1	0	2	3	1	0	22.02	1.89	2	0
3	177	58	77	219	110	4.9	2	1.07	4.78	3.17	1.43	0	1	4	1	0	2	0	3	4	1	1	18.51	1.33	1	1
3	174	72	84.5	150	67	4.5	1	2.11	5.22	3.14	1.54	0	1	2	1	0	1	0	2	4	1	1	23.78	1.15	2	0
3	171.5	60.7	73.5	131	71	6.6	1	0.83	4.62	2.62	1.74	0	1	3	1	0	0	0	2	4	1	0	20.64	0.99	1	0
3	160	51.1	73.5	115	68	99.9	9	1.29	4.11	1.82	1.93	0	1	3	1	0	0	3	2	2	1	1	19.96	0.99	2	0
3	185	72.7	77.5	122	71	6	1	0.94	4.73	2.06	2.56	0	1	3	1	0	0	2	2	4	1	1	21.24	0.99	1	0
3	174.5	68	83.5	122	54	3.9	1	0.56	3.25	2.06	1.03	0	1	1	1	0	0	0	2	2	1	0	22.33	1.29	2	0
3	161	55.3	73.5	143	93	5.3	2	1.47	4.12	0.93	2.88	0	1	2	1	0	0	0	2	3	1	0	21.33	1.15	2	1
3	173	67.1	87	135	79	5.1	1	1.26	3.76	1.57	1.98	0	1	1	1	0	1	0	2	0	1	1	22.42	1.29	2	0
2	173	60.2	81.5	129	69	4.2	1	1.72	4.26	1.91	1.9	0	1	1	1	0	2	0	2	4	1	1	20.11	1.29	2	1
3	170.5	64.5	80.5	103	59	4.9	1	1.08	5.05	2.62	2.23	0	1	1	1	0	0	0	2	1	1	0	22.19	1.29	2	0
3	163.5	60.9	81.5	134	75	5.5	1	1.05	5.3	2.78	2.29	0	1	3	1	0	0	0	2	4	2	0	22.78	0.99	2	0
3	175	71.7	83	137	73	3.8	1	1.33	4.86	2.25	2.02	0	1	2	1	0	0	0	2	3	1	1	23.41	1.15	2	0
2	156	51.3	71.5	144	66	3.9	1	0.64	3.97	2.04	1.81	0	1	2	1	0	0	0	2	4	1	1	21.08	1.15	2	0
3	169	61	78	146	90	4.9	1	2.42	6.36	4.08	1.65	0	1	2	1	1	1	0	2	1	1	1	21.36	1.15	2	0
3	174.5	62.7	72.5	173	102	3.7	1	0.54	5.05	3	1.92	0	1	3	1	0	1	2	2	4	1	1	20.59	0.99	1	1
3	169	67.8	86	121	59	4.2	1	0.91	4.38	2.06	2.09	0	1	3	1	0	1	0	2	4	1	1	23.74	0.99	2	0
3	179	64.4	77	140	84	4.3	1	0.81	4.67	2.88	1.62	0	1	3	1	0	1	0	2	2	1	1	20.1	0.99	1	0
3	174.5	61.8	78.5	135	80	3.3	2	1.06	5	3.34	1.44	0	1	3	1	0	1	0	2	2	1	1	20.3	0.99	1	0
3	178	68.8	78	125	60	3.3	1	0.52	3.42	1.82	1.45	0	1	1	1	0	0	0	2	3	1	0	21.71	1.29	2	0
3	161.5	55.1	77	115	73	5.5	1	0.66	4.23	2.02	2.14	0	1	3	1	0	1	0	2	4	1	0	21.13	0.99	3	0
3	163	58.6	76.5	155	87	5.3	1	1.75	5.27	2.58	2.2	0	1	3	1	1	0	0	2	3	1	1	22.06	0.99	2	0
3	176	68.2	79	144	78	5.3	2	0.66	3.29	1.78	1.53	0	1	0	1	1	1	1	2	2	1	0	22.02	1.89	2	1
3	165	60	76.5	118	62	4	1	2.64	3.35	1.07	1.69	0	1	1	1	0	1	1	2	4	1	1	22.04	1.29	2	0
3	171	57.5	72	113	73	3.4	2	0.77	5.11	2.89	2.19	0	1	2	1	0	1	0	2	4	1	0	19.66	1.15	1	0
3	179	69.1	85	122	82	5.2	2	0.47	3.37	1.46	1.97	0	1	2	1	1	1	0	2	3	0	1	21.57	1.15	1	0
3	170	66.5	81	128	81	4.6	1	1.13	5.02	2.21	2.61	0	1	3	1	0	0	0	2	2	1	1	23.01	0.99	2	0
3	173	71.5	85.5	165	78	7.2	1	4.77	5	2.07	1.95	0	1	3	1	0	1	2	2	0	1	1	23.89	0.99	3	0
3	177	68.8	80	155	96	3.8	2	0.64	4.04	1.53	2.34	0	1	3	1	0	1	2	2	3	1	1	21.96	0.99	1	0
3	169.5	62.9	77	132	82	4.9	2	0.53	5.1	1.85	3.15	0	1	3	1	0	0	0	2	3	1	0	21.89	0.99	2	0
3	164	56.5	79.5	145	83	6.2	1	1.92	4.79	2.81	1.45	0	1	2	1	0	0	0	2	3	1	0	21.01	1.15	1	0
3	169	64.2	81	106	62	4.3	1	0.77	3.17	1.51	1.42	0	1	2	1	0	1	0	2	2	1	0	22.48	1.15	2	0
2	171.5	70.5	83	110	73	4.9	2	1.6	4.87	2.9	1.58	0	1	2	1	0	1	0	2	2	1	0	23.97	1.15	2	1
3	142	44.9	69	129	73	3.4	2	0.52	3.85	2.47	1.32	0	0	1	1	0	0	0	2	3	0	0	22.27	1.45	2	0
3	175	67.4	78.5	124	82	4.2	2	1.32	4.28	1.94	2.09	0	1	2	1	0	1	2	2	3	1	1	22.01	1.15	2	0
3	180	65.3	76.5	135	70	3.7	2	0.36	4.77	2.72	2.06	0	1	2	1	0	0	0	2	2	1	1	20.15	1.15	1	0
3	165	63.7	88	129	92	5.4	2	3.09	6.25	4.14	1.31	0	1	4	1	0	0	0	2	2	1	1	23.4	1.33	2	0
3	166	61	71.5	136	69	4.2	1	0.85	4.17	2.13	1.82	0	1	2	1	0	0	0	2	1	1	0	22.14	1.15	2	0
3	166.5	62.1	73	137	64	3.6	2	0.59	3.65	1.63	1.76	0	1	1	1	0	0	0	2	1	1	1	22.4	1.29	2	0
3	171	68	88.5	132	72	4.3	2	0.72	5	3.24	1.55	0	1	1	1	0	2	0	2	2	1	1	23.26	1.29	1	0
3	169	62.1	77	119	80	5.5	1	0.94	2.93	1.24	1.38	0	1	2	1	0	1	0	2	2	1	1	21.74	1.15	1	0
3	147	51.8	82	155	94	4.4	2	0.9	4.38	1.9	2.33	0	0	3	1	0	1	0	0	2	0	0	23.97	1.47	2	0
3	170	54.8	71	146	87	3.9	1	0.42	5.17	1.54	3.56	0	1	2	1	0	0	0	2	1	1	1	18.96	1.15	1	0
3	178	66.2	80	124	79	4.1	1	3.14	4.29	2.32	1.1	0	1	3	1	0	1	0	2	3	1	0	20.89	0.99	1	0
3	168	57.2	75	113	70	4.7	2	0.63	3.62	2.15	1.34	0	1	0	1	0	1	1	2	2	1	0	20.27	1.89	1	1
3	161	59.8	78	115	78	5.2	1	1.09	3.95	2.52	1.19	0	0	3	1	1	0	0	2	2	0	0	23.07	1.47	2	1
3	157	57	81	125	64	4.1	2	0.49	3.93	2.05	1.86	1	0	3	1	0	3	0	1	3	0	0	23.12	0.98	2	1
3	155	46.9	64.5	119	86	3.7	2	0.94	3.46	1.6	1.61	1	0	1	1	0	3	1	1	2	0	0	19.52	0.78	2	0
3	156	48.7	67.5	114	77	3.7	2	1.32	5.14	3.4	1.41	1	0	3	1	0	3	0	1	2	0	0	20.01	0.98	2	0
1	165	62	78	113	82	5.1	2	0.69	3.18	1.7	1.28	1	0	1	1	0	3	0	1	2	0	0	22.77	0.78	3	0
3	165	58	78	150	109	3.6	2	0.54	4.71	3.2	1.69	1	1	3	1	0	3	0	1	3	0	0	21.3	1.04	1	0
3	180	71.3	83	122	81	6.3	2	1.65	4.76	2.89	1.4	1	1	1	1	0	3	0	1	4	2	0	22.01	0.64	2	0
3	165	57	74	104	71	4.6	2	1.08	3.61	2.16	1.24	1	1	1	1	0	3	0	1	3	0	0	20.94	0.64	1	1
3	159	48.8	64	101	59	4.6	2	0.77	3.2	1.69	1.4	1	0	1	1	0	3	0	1	4	0	0	19.3	0.78	3	0
3	161	56	78.5	114	80	3.8	2	1.59	4.8	3.15	1.52	1	0	2	1	0	3	0	1	4	0	0	21.6	0.87	3	0
3	164	56.8	76	140	89	4.9	2	1.71	5.95	4.38	1.46	1	1	3	1	0	1	0	2	1	0	0	21.12	1.04	2	1
3	146	50.9	83	164	83	5.3	2	1.89	4.94	3.36	1.37	1	0	5	1	0	2	3	3	2	0	0	23.88	0.72	1	0
3	154	52	71.5	126	72	4.6	2	1.35	4.54	2.77	1.57	1	0	3	1	1	3	0	1	3	0	0	21.93	0.98	3	0
1	153	51.8	73.5	161	91	4.3	2	0.89	4.47	3.07	1.43	1	0	3	1	0	3	0	1	3	0	0	22.13	0.98	2	1
1	156	54.3	73.5	111	74	4.3	2	0.91	4.69	2.81	1.86	1	0	1	1	1	3	1	1	3	0	0	22.31	0.78	3	0
3	159	52.1	76.5	108	71	4.4	2	0.63	3.87	2.38	1.37	1	0	2	1	0	3	0	1	2	0	0	20.61	0.87	2	0
1	157	55.9	74.5	107	71	4.4	2	0.94	4.61	2.89	1.61	1	0	1	1	0	3	0	1	4	0	0	22.68	0.78	3	0
3	157	55.9	81	122	78	5.4	2	1.8	5.11	3.36	1.48	1	1	1	1	1	3	0	1	4	1	0	22.68	0.64	3	0
2	149.1	50	76.1	122	84	4.7	2	1.39	4.68	3.23	1.12	1	0	2	1	1	3	0	1	0	0	0	22.49	0.87	3	0
1	156	51.8	68.5	124	81	5.7	2	1.22	3.55	1.88	1.46	1	0	2	1	0	3	0	1	2	0	0	21.29	0.87	3	0
3	162	56.9	74.5	118	69	5.2	2	0.82	3.61	1.9	1.68	1	0	2	1	0	3	0	1	3	0	0	21.68	0.87	2	0
3	153	48.1	72	113	74	6.9	1	1.22	3.92	2.51	1.23	1	0	4	1	0	2	3	3	2	0	0	20.55	0.96	1	1
3	178	73.1	88	146	86	6.8	1	1.19	4.4	2.85	1.33	1	1	4	1	0	1	0	2	2	2	1	23.07	1.37	1	1
3	162	60.5	86	105	66	5.9	2	2.7	5.54	3.47	1.4	1	0	3	1	0	1	2	2	2	0	0	23.05	0.98	2	1
3	153	51.9	80	102	56	3.5	2	1.23	3.81	2.35	1.32	1	0	2	1	0	1	0	2	2	0	0	22.17	0.87	2	0
3	162	48.8	70	125	78	4.9	2	0.86	5.47	3.98	1.44	1	1	5	1	1	2	0	3	2	0	0	18.59	1.19	1	0
1	175	65	80	134	74	4.8	2	1.27	3.87	2.34	1.09	1	1	5	1	0	0	0	3	1	2	0	21.22	1.19	1	1
3	171	55.2	73	115	97	3.4	2	1.58	4.49	2.75	1.39	1	1	4	1	0	0	0	2	2	1	0	18.88	1.37	1	0
3	156	50.5	75	136	69	4.6	2	1	6.42	4.42	1.92	1	0	5	1	0	0	0	3	2	0	0	20.75	0.72	1	1
3	168	60.9	89	103	66	5.5	2	1.53	4.35	2.92	0.98	1	1	4	1	0	0	0	3	3	1	0	21.58	1.37	2	1
3	152	51.2	82	148	83	6.1	2	2.5	4.35	2.5	1.09	1	0	4	1	0	0	0	0	2	0	0	22.16	0.96	2	1
3	159	60.4	77	143	80	4.8	2	1.08	5.56	3.66	1.71	1	0	3	1	0	2	0	2	1	0	0	23.89	0.98	2	1
3	158	54.2	74	157	89	6.7	2	2.81	4.25	2.43	1.17	1	0	4	1	0	0	0	3	2	0	0	21.71	0.96	2	1
3	152	53.4	87	165	79	4.9	2	4.14	5.13	2.82	1.25	1	0	4	1	0	2	0	3	4	0	0	23.11	0.96	1	1
3	150	48.6	89	147	67	4.7	2	1.09	4.97	2.9	2	1	0	5	1	1	0	3	3	1	0	0	21.6	0.72	2	0
3	165	55.4	75	116	65	4.8	2	0.9	4.17	2.26	1.8	1	0	3	1	0	2	0	2	2	0	0	20.35	0.98	2	0
3	175	70.9	94.5	119	71	6.3	2	1.53	5.11	3.68	1.28	1	1	5	1	0	0	0	3	3	0	0	23.15	1.19	1	1
3	172	66.5	83	193	109	5.6	2	3.2	5.72	3.27	1.97	1	1	3	1	0	2	0	2	3	1	1	22.48	1.04	2	0
3	158	59.4	79	132	74	5.3	2	1.79	5.71	3.98	1.4	1	0	3	1	0	2	3	3	1	0	0	23.79	0.98	3	0
3	147	50.5	89	163	78	5.9	2	1.75	6.32	4.86	1.81	1	0	5	1	0	0	0	3	2	0	0	23.37	0.72	3	1
3	170	68.6	88	151	82	5.9	2	0.83	5.04	3.16	2.12	1	1	5	1	0	0	0	2	3	0	0	23.74	1.19	2	1
3	159	54.5	80	157	73	7.1	2	1.11	5.6	4.18	1.45	1	0	5	1	0	0	0	3	2	0	0	21.56	0.72	1	0
3	156	52.7	84	130	79	5.2	2	1.59	6.72	5.35	1.43	1	0	5	1	0	0	0	3	2	0	0	21.66	0.72	2	1
3	150	46.4	74	199	75	5.4	2	1.31	4.14	1.94	1.75	1	0	5	1	0	0	0	3	1	0	0	20.62	0.72	2	1
3	150	44.6	73	128	61	4.7	2	0.89	5.12	3.04	1.98	1	0	4	1	0	0	0	0	2	0	0	19.82	0.96	1	0
3	150	45.4	78	130	79	3.9	2	0.77	3.99	2.18	1.61	1	0	4	1	0	0	3	0	2	0	0	20.18	0.96	2	1
3	152	55.3	83	138	83	4.6	2	2.7	4.52	2.65	1.3	1	0	3	1	0	1	0	0	2	0	0	23.94	0.98	2	0
3	147	50.8	80	137	82	5.2	2	1.43	6.68	4.44	2.04	1	0	5	1	0	0	0	3	2	0	0	23.51	0.72	2	1
3	170	57.6	82	107	65	5.6	2	5.49	5.2	2.53	0.97	1	1	5	1	0	3	0	3	2	1	1	19.93	1.19	1	1
3	156	56	80	172	82	3.6	2	3.38	6.42	3.78	1.5	1	0	5	1	0	0	0	3	2	0	0	23.01	0.72	2	1
3	172	67.1	80	135	76	6.7	2	2.6	6	4.01	1.29	1	1	5	1	0	0	0	3	2	0	0	22.68	1.19	2	1
3	152	55	87	155	85	4.7	2	0.92	6.02	4.18	1.69	1	0	5	1	1	1	3	0	2	0	0	23.81	0.72	2	1
3	168	60	86	110	70	3.4	2	1.72	5.09	3.86	0.95	1	1	5	1	1	1	0	3	4	1	0	21.26	1.19	2	0
3	165	60	83	153	88	5.6	2	6.64	5.57	2.52	1.13	1	1	5	1	1	1	0	0	0	2	1	22.04	1.19	2	1
3	152	52	75	130	80	5	2	2.13	4.32	2.89	1.25	1	0	4	1	1	1	0	3	2	0	0	22.51	0.96	3	1
3	170	62	80	153	72	4.9	2	0.75	3.43	2.41	1.13	1	1	5	1	1	3	0	3	2	1	0	21.45	1.19	2	1
3	144	49	82	140	90	4.2	2	3.73	4.76	2.74	1.34	1	0	5	1	1	0	0	0	2	0	0	23.63	0.72	3	1
3	163	62	83	170	110	3.8	2	1.12	4.21	2.88	1.37	1	0	5	1	1	1	0	3	3	0	0	23.34	0.72	2	0
1	152	45	71	135	70	3.7	2	0.84	3.61	2.52	1.2	1	0	5	1	1	1	0	0	1	0	0	19.48	0.72	1	0
3	143	45	68	140	90	3.7	2	1.6	5.67	4.29	1.37	1	0	5	1	1	0	0	3	2	0	0	22.01	0.72	1	1
3	152	55	84	170	100	14.4	2	2.83	6.66	5.21	1.44	1	0	5	1	1	0	3	0	0	0	0	23.81	0.72	1	1
3	152	55	75	136	77	4	2	1.55	6.53	4.97	1.38	1	0	5	1	1	1	1	3	1	0	0	23.81	0.72	2	1
3	158	55	84	150	80	4	2	3.1	5.63	4.12	0.91	1	0	5	1	0	1	0	3	3	0	0	22.03	0.72	1	1
3	145	50	78	145	80	3.9	2	1.71	7.15	5.89	1.41	1	0	5	1	1	0	3	3	0	0	0	23.78	0.72	2	0
3	150	52	80	135	70	4.3	2	1.24	4.94	3.89	1.16	1	0	5	1	1	1	0	2	3	0	0	23.11	0.72	1	1
2	162	52	75	120	90	4.8	2	1.09	5.83	4.22	1.69	1	0	5	1	1	2	3	3	2	0	0	19.81	0.72	2	1
3	138	41	68	120	80	3.3	2	0.93	4.32	2.94	1.28	1	0	5	1	1	2	3	0	0	0	0	21.53	0.72	1	1
3	143	48	75	130	85	5	2	2.14	5.45	3.86	1.26	1	0	5	1	1	2	3	0	1	0	0	23.47	0.72	2	1
2	170	55	64	123	80	5	2	0.5	4.17	2.79	1.39	1	1	5	1	1	2	0	3	2	0	1	19.03	1.19	1	1
1	158	55	77	100	70	3.8	2	0.97	4.74	3.33	1.31	1	0	4	1	1	1	0	3	2	0	0	22.03	0.96	2	1
3	148	48	71	120	70	4.4	2	1.34	4.73	3.29	1.13	1	0	5	1	1	1	3	1	0	0	0	21.91	0.72	1	0
3	154	50	77	120	80	6.3	2	1.17	4.48	3.37	1.03	1	0	5	1	1	2	0	2	3	0	0	21.08	0.72	2	1
3	148	47	69	130	80	4.2	2	2.29	3.59	2.52	0.6	1	0	5	1	1	1	0	3	3	0	0	21.46	0.72	2	1
3	159	60	84	170	110	6.3	2	1.92	5.47	3.99	0.97	1	0	5	1	1	1	0	3	0	0	0	23.73	0.72	3	1
3	154	53	86	150	93	4.5	2	1.09	4.2	2.46	1.51	1	0	5	1	1	1	3	3	2	0	0	22.35	0.72	2	0
3	147	50	80	120	80	4.3	2	0.71	4.98	3.63	1.34	1	0	5	1	1	1	0	2	3	0	0	23.14	0.72	2	0
3	164	62	72	109	75	3.6	2	0.88	4.51	3.03	1.5	1	0	3	1	0	2	0	3	2	0	0	23.05	0.98	1	1
3	162	60	78	135	71	4.9	2	1.88	4.44	3.18	1.03	1	0	5	1	1	1	0	3	2	0	0	22.86	0.72	2	1
3	162	52.5	74	127	109	4.1	2	0.99	4.52	3.23	1.25	1	0	5	1	1	1	3	2	3	0	1	20	0.72	2	1
3	155	51	74	130	90	4.1	2	0.99	4.81	3.19	1.72	1	0	5	1	1	2	0	3	3	0	0	21.23	0.72	2	1
3	144	47.8	75	150	65	6.8	2	2.04	3.99	1.95	1.71	1	0	5	1	0	0	0	0	1	0	0	23.05	0.72	1	0
3	165	57.3	93	121	73	5.1	2	0.73	5.06	3.56	1.61	1	1	5	1	0	1	0	3	0	1	0	21.05	1.19	1	0
3	152.5	53.5	76.5	110	77	5.2	2	0.78	3.89	2.93	1.1	1	0	2	1	0	3	0	2	3	0	0	23	0.87	2	0
3	139.5	43.3	70	125	69	6.3	2	2.63	7.22	5.84	1.31	1	0	5	1	0	0	3	2	2	0	0	22.25	0.72	2	1
3	167.5	62.1	86.5	135	79	5.2	2	1.96	6.05	4.4	1.51	1	1	5	1	0	0	0	3	3	0	0	22.13	1.19	2	1
3	167	56.1	71.5	116	71	3.1	2	0.68	4.14	2.56	1.81	1	1	1	1	0	3	1	2	3	1	0	20.12	0.64	1	0
3	159	60.1	68	169	85	6.2	2	2.6	4.02	2.43	1.07	1	0	4	1	0	1	0	2	2	0	0	23.77	0.96	2	1
3	172	66.7	84	138	90	5	2	1.44	4.02	2.33	1.53	1	1	3	1	0	2	0	3	2	1	0	22.55	1.04	2	1
3	164.5	58.6	85.5	119	84	4.5	2	2.07	4.19	2.83	0.82	1	1	5	1	1	1	0	2	0	1	0	21.66	1.19	2	1
3	148.5	49.5	80.5	154	83	5.9	2	1.58	5.82	4.73	1.35	1	0	4	1	1	0	0	0	0	0	0	22.45	0.96	2	1
3	161.5	60.4	72.5	116	71	5	1	0.99	3.46	2	1.48	1	0	1	1	0	3	0	1	2	0	0	23.16	0.78	3	0
3	150.5	51.6	75.5	126	72	6.3	2	1.52	4.42	3.27	1.17	1	0	4	1	0	1	0	3	2	0	0	22.78	0.96	2	1
3	164	53.3	72	123	66	4.3	2	1.35	5.06	3.77	1.38	1	0	4	1	0	0	0	3	2	0	0	19.82	0.96	1	0
3	151	52	78	114	78	5.1	2	0.5	5.01	3.4	1.89	1	0	4	1	0	0	0	3	2	0	0	22.81	0.96	2	1
1	152	51.6	79	101	62	5.4	2	2.07	5.69	4.63	1.14	1	0	3	1	0	0	2	0	2	0	0	22.33	0.98	1	0
3	162.5	57	74	207	117	5.4	2	1.04	4.91	3.25	1.77	1	0	4	1	0	1	0	3	1	0	0	21.59	0.96	1	1
3	163	59.1	84	105	68	5.3	2	0.94	3.77	2.44	1.51	1	0	1	1	1	3	0	2	0	0	0	22.24	0.78	3	0
3	156.5	54.3	75	121	74	4	2	0.64	4.5	2.98	2.08	1	0	4	1	0	0	0	3	2	0	0	22.17	0.96	2	1
3	160	50	75	109	68	5.2	2	1.09	3.31	2.11	1.24	1	0	1	1	0	2	0	2	4	0	1	19.53	0.78	1	0
3	174.5	71.7	92	163	93	6.2	2	2.58	4.71	2.85	1.15	1	1	3	1	0	2	0	2	3	1	1	23.55	1.04	2	0
3	160.5	56.4	79	187	120	5.3	2	2.43	3.87	1.82	1.27	1	1	3	1	1	2	0	2	3	1	1	21.89	1.04	1	1
3	172.5	55.5	80	216	119	4.3	2	1.79	4.45	1.44	2.33	1	1	3	1	0	2	0	1	1	1	1	18.65	1.04	1	0
3	166.5	66.5	92.5	129	79	4.4	2	3.5	4.4	2.44	0.82	1	1	3	1	0	3	0	1	3	0	0	23.99	1.04	2	1
3	156.5	57.7	87	132	90	4.7	2	1.45	4.74	3.05	1.25	1	0	3	1	0	2	2	1	3	0	0	23.56	0.98	3	0
3	174.5	71.6	89	120	68	6.3	1	1.41	5.5	3.95	1.19	1	1	3	1	0	2	0	2	3	1	0	23.51	1.04	2	1
3	165.5	60.7	85.5	107	75	3.9	2	1.43	3.45	2.41	0.55	1	1	1	1	0	1	0	2	2	0	0	22.16	0.64	2	0
3	176	73.8	91.5	145	86	3.6	2	3.29	6.03	3.26	1.8	1	1	2	1	0	2	0	2	2	1	1	23.82	1.16	2	1
3	167.5	62.4	76	126	73	3.6	2	1.96	6.43	4.23	1.32	1	1	1	1	0	2	1	2	3	1	0	22.24	0.64	2	1
2	162	56.2	78	126	73	4.8	2	1.79	4.65	3.09	0.94	1	1	1	1	1	1	1	1	4	1	0	21.41	0.64	1	0
3	173	70	89	144	92	5.1	2	2.02	5.17	3.5	1.15	1	1	3	1	0	2	0	1	3	1	0	23.39	1.04	1	1
3	186.5	70.1	88.5	124	82	6.1	2	1.11	3.91	2.12	1.45	1	1	2	1	0	2	0	2	3	1	0	20.15	1.16	1	0
3	168.5	56.8	73.5	123	85	4.4	2	1	4.23	2.04	1.61	1	1	1	1	0	3	1	2	1	0	0	20.01	0.64	1	0
3	168	66.8	78	113	77	5.6	2	2.59	5.31	3.55	1.15	1	1	2	1	0	3	0	2	3	1	0	23.67	1.16	2	0
3	168	65.7	90.5	151	91	5.5	2	1.87	6	3.95	1.56	1	1	3	1	0	2	0	1	3	0	1	23.28	1.04	2	1
3	173	69.3	83	110	72	5.2	2	1.12	4.92	2.77	2.05	1	1	0	1	1	3	1	2	3	1	0	23.15	1.31	3	0
3	171	70	90	129	86	5.3	2	3.86	4.88	2.56	0.78	1	1	2	1	0	2	0	1	2	1	0	23.94	1.16	2	0
3	161	51.9	67	120	76	4.7	2	1.36	5.01	3.28	1.23	1	1	3	1	0	3	0	1	2	1	1	20.02	1.04	1	0
3	177	72.5	85	104	68	13	2	2.38	3.99	2.12	0.97	1	1	2	1	1	3	2	1	4	1	0	23.14	1.16	1	1
1	168	65.6	86	120	83	7	2	3.4	5.46	3.03	1.4	1	1	2	1	1	3	0	1	3	0	0	23.24	1.16	2	1
2	186	74.5	81.5	114	66	4.2	2	1.91	4.1	1.96	1.32	1	1	1	1	0	3	1	1	3	0	0	21.53	0.64	1	1
3	180	67.5	78	121	67	5.6	2	1.26	4.77	3.15	1.24	1	1	0	1	0	3	1	1	4	0	0	20.83	1.31	2	0
3	183	62.9	74.5	124	68	6.2	2	0.85	3.73	1.59	2.03	1	1	1	1	0	3	1	1	3	1	1	18.78	0.64	1	0
3	168	55.2	80	109	71	5.1	2	2.44	5.52	3.49	1.24	1	1	2	1	1	3	0	1	4	1	1	19.56	1.16	1	0
3	179	72.8	86	147	93	4.6	2	0.79	5.94	4.01	2.1	1	1	3	1	0	2	0	1	3	1	1	22.72	1.04	2	1
3	170.5	65.6	88.5	110	79	5.1	2	1.13	4.7	3.25	1.39	1	1	3	1	0	3	0	1	2	1	0	22.57	1.04	2	0
3	166.5	51.5	74	116	66	4.9	2	1.3	3.81	1.99	1.69	1	0	1	1	0	3	0	1	3	0	0	18.58	0.78	2	0
3	174	69.2	85	126	68	4.4	2	0.67	4.78	3.15	1.77	1	1	2	1	0	1	0	2	2	1	1	22.86	1.16	2	1
3	177	72.3	82	125	71	4.9	2	2.04	4.69	2.87	1.25	1	1	2	1	1	3	0	1	3	0	0	23.08	1.16	2	0
3	187	72.9	81	123	71	4	2	1.35	5.86	3.8	1.68	1	1	1	1	0	3	3	2	3	0	1	20.85	0.64	1	0
1	162	54.3	71	103	62	4.9	2	1.15	4.34	2.78	1.36	1	0	2	1	1	3	0	1	4	0	0	20.69	0.87	2	1
3	173	71.5	91.5	115	70	4.4	2	1.21	4.81	2.98	1.44	1	1	2	1	0	3	0	1	3	0	0	23.89	1.16	2	1
3	172	58.1	76.5	93	64	5.3	2	2.4	3.83	2.03	1.08	1	1	1	1	0	3	0	1	4	0	0	19.64	0.64	1	0
3	176	70.6	88	111	70	5.8	2	3.83	6.02	3.61	1.13	1	1	3	1	0	3	0	1	3	1	0	22.79	1.04	2	0
3	175	60.3	72	109	70	4.6	2	1.32	4.48	2.37	1.61	1	1	1	1	0	3	1	1	4	1	0	19.69	0.64	2	1
3	169	67.2	89	117	70	6.7	2	3.79	6.36	4.1	1.14	1	1	3	1	0	3	2	1	4	1	0	23.53	1.04	3	0
3	170	60.7	77	102	63	4.5	2	0.78	4.41	2.67	1.49	1	1	1	1	0	3	0	1	4	1	0	21	0.64	2	1
3	167	56.2	80.5	129	90	6.1	2	3.06	4.63	2.55	1.07	1	1	3	1	0	3	0	1	3	0	0	20.15	1.04	2	1
3	160.5	58.2	73.5	153	91	4.6	2	0.99	4.65	2.68	1.68	1	0	2	1	0	2	0	1	3	0	0	22.59	0.87	2	0
3	168	53.2	72	125	88	5.2	2	1.8	4.88	3.13	1.09	1	1	1	1	0	1	0	2	2	1	0	18.85	0.64	1	0
3	153	50.3	67	137	81	4.5	2	0.59	3.88	2.55	1.33	1	0	2	1	0	1	0	1	2	0	0	21.49	0.87	2	0
3	176.5	67.8	81.5	107	73	6.1	2	0.96	5.05	3.45	1.52	1	0	3	1	0	3	0	1	3	0	0	21.76	0.98	2	1
1	159	49.6	70	147	94	4.7	2	0.97	5.42	3.52	1.49	1	0	2	1	0	3	0	1	2	0	0	19.62	0.87	2	0
3	177.5	59	72	114	68	5.6	2	0.55	3.33	1.78	1.38	1	1	0	1	0	3	1	2	2	2	0	18.73	1.31	1	0
3	159	58.4	78	124	75	5.8	2	1.23	4.24	2.54	1.24	1	1	2	1	0	2	0	1	2	0	1	23.1	1.16	2	0
3	175.5	68.9	82.5	110	60	4.8	2	0.67	3.41	1.99	1.32	1	1	2	1	0	3	0	1	3	1	0	22.37	1.16	1	0
3	166.5	63.2	76.5	129	77	5.1	2	0.87	3.37	1.88	1.18	1	1	0	1	0	2	1	2	3	1	0	22.8	1.31	3	0
3	168	59.8	75	124	82	5.2	2	1.68	3.86	2.23	1.4	1	1	1	1	0	3	0	2	2	1	0	21.19	0.64	1	1
3	151.5	46.5	64	100	70	5.6	2	0.69	4.83	2.85	1.86	1	0	1	1	0	2	0	1	2	0	0	20.26	0.78	3	0
3	156	46.6	70.5	97	67	6	2	0.43	3.21	1.66	1.5	1	0	1	1	0	3	0	1	4	0	0	19.15	0.78	1	0
3	174	68.9	82.5	127	79	5.5	2	0.48	4.02	2.87	1.39	1	1	1	1	0	3	0	1	3	0	0	22.76	0.64	1	0
3	180	70.7	75.5	124	80	5.3	2	0.71	4.6	2.91	1.41	1	1	0	1	0	2	1	2	3	1	0	21.82	1.31	2	1
3	159	48.4	67	108	86	5.4	2	1.56	4.86	3.12	1.32	1	0	1	1	0	3	0	1	3	0	0	19.14	0.78	2	0
1	159	53.5	72	120	73	5.1	2	0.84	3.7	2.06	1.44	1	0	1	1	0	3	0	1	3	0	0	21.16	0.78	3	0
3	167	57.4	67.5	113	67	4.2	1	0.72	2.92	1.47	1.22	1	0	0	1	0	3	1	2	2	0	0	20.58	1.18	2	0
3	176	70.9	76.5	121	73	4.6	2	0.35	3.23	1.72	1.26	1	1	0	1	0	3	1	1	3	1	0	22.89	1.31	2	1
3	182	68	74	123	77	5.6	2	0.94	4.2	2.16	1.75	1	1	1	1	0	2	0	1	3	1	0	20.53	0.64	1	0
3	175	64.4	72	120	75	6.2	2	0.68	4.01	2.7	1.13	1	1	0	1	0	3	1	1	2	1	1	21.03	1.31	2	0
1	167.5	58.3	68	122	72	5.1	2	0.83	3.83	2.19	1.19	1	0	1	1	0	3	0	2	3	0	0	20.78	0.78	3	0
3	159	59.4	77.5	110	80	4.6	2	0.32	4.1	2.41	1.57	1	0	2	1	0	1	0	2	3	0	0	23.5	0.87	3	0
3	169	56.1	68	119	74	4.7	2	0.76	3.83	2.32	1.11	1	1	1	1	0	2	1	1	3	1	0	19.64	0.64	1	0
3	168.5	66.9	86	120	70	6.2	2	1.4	4.85	2.96	1.27	1	1	1	1	0	3	1	1	3	1	0	23.56	0.64	2	0
3	174	70.7	78	120	70	5.3	2	1.03	4.53	2.54	1.51	1	1	1	1	0	3	0	1	3	0	0	23.35	0.64	1	0
3	166	58.9	81.5	116	74	4.9	2	0.57	4.34	2.21	2.06	1	0	2	1	0	1	0	2	3	0	0	21.37	0.87	2	1
3	158	54	75.5	115	77	4.9	2	1.15	4.42	2.58	1.53	1	0	4	1	0	1	3	2	1	0	0	21.63	0.96	1	1
3	163.5	57.3	78	125	77	5.3	2	1.37	6.04	3.67	1.96	1	1	5	1	0	1	0	3	3	0	1	21.43	1.19	1	1
3	157	59	78	110	67	4.5	2	0.71	3.81	2.01	1.47	1	0	1	1	0	1	0	2	2	0	0	23.94	0.78	3	0
3	156	51.8	70	107	55	4.7	2	1.54	5.06	3.21	1.22	1	0	2	1	0	3	0	1	1	0	0	21.29	0.87	1	0
3	159	57.4	75.5	121	79	4.2	2	1.36	3.35	1.94	1.15	1	0	3	1	0	2	2	2	3	0	0	22.7	0.98	2	1
3	158.5	58.2	76	999	999	4.6	2	1.36	4.92	3.17	1.62	1	0	0	1	0	3	0	1	4	0	0	23.17	1.18	2	0
3	158	54.7	70.5	118	71	4.4	2	0.39	3.55	1.79	1.77	1	0	1	1	0	2	0	1	1	0	0	21.91	0.78	3	0
3	159	54.9	73.5	140	67	5.3	2	1.26	6.02	4.41	1.91	1	0	3	1	0	1	0	0	2	0	0	21.72	0.98	2	0
3	161	62	83	128	82	5.2	2	1.47	6.75	4.96	1.66	1	0	4	1	0	2	0	3	3	0	0	23.92	0.96	2	1
3	159.5	49.2	67	107	65	4.9	2	0.7	4.11	2.58	1.43	1	0	2	1	0	2	0	1	1	0	0	19.34	0.87	1	0
3	166.5	60.1	74	108	68	5.2	2	0.69	4.07	2.42	1.57	1	0	1	1	0	2	0	2	4	0	0	21.68	0.78	2	0
3	160.5	56.7	71.5	120	78	5.4	2	0.68	4.77	2.67	2.12	1	0	2	1	0	2	0	2	4	0	0	22.01	0.87	2	0
3	163.5	59	74	129	87	5.4	2	0.96	6.23	4.33	1.85	1	0	2	1	0	3	0	1	1	0	0	22.07	0.87	2	0
3	153	52.4	78	154	96	3.8	2	1.78	5.34	3.65	1.26	1	0	4	1	0	0	0	0	0	1	0	22.38	0.96	2	1
3	176	71.9	84.5	105	66	6.1	2	0.84	4.7	3.07	1.45	1	1	3	1	0	2	0	2	0	2	0	23.21	1.04	2	0
3	156.5	49.2	67.5	115	75	4.9	2	1.53	4.69	2.96	1.38	1	0	2	1	0	2	0	1	1	0	0	20.09	0.87	2	0
1	147.5	50	68	165	114	4.6	2	1.39	4.94	2.25	2.43	1	0	2	1	0	2	0	2	2	0	0	22.98	0.87	2	0
3	144.5	41.8	61	113	79	4.8	2	1	3.59	1.93	1.32	1	0	2	1	0	2	0	2	3	0	0	20.02	0.87	2	0
3	160.5	56.6	72	126	86	4.7	1	2.1	3.67	2.02	1.11	1	0	1	1	0	2	0	2	2	0	0	21.97	0.78	2	0
2	171	56.8	73.5	111	74	5.1	2	0.63	4.4	2.63	1.96	1	1	2	1	0	1	0	2	2	1	1	19.42	1.16	1	1
1	161	61.5	81	94	60	5.7	2	0.56	4.29	2.16	2.03	1	0	1	1	1	3	0	2	2	0	0	23.73	0.78	3	0
3	164.5	57.6	75	128	79	5.5	2	1.41	4.06	2.61	1.22	1	1	2	1	0	3	0	2	2	1	1	21.29	1.16	1	0
3	155	55.9	83	106	66	4.2	2	0.82	4.68	2.81	1.42	1	0	3	1	0	2	0	3	2	0	0	23.27	0.98	2	1
3	169.5	54.9	78	121	73	5.7	2	20.57	9.94	1	1.02	1	0	4	1	0	1	0	2	2	1	0	19.11	0.96	1	0
3	167	61.1	68	128	76	4.7	2	0.98	4.45	2.78	1.79	1	1	0	1	0	3	1	0	4	0	0	21.91	1.31	1	1
1	165	63	78.5	119	87	4	2	0.64	3.59	2.03	1.7	1	0	1	1	0	2	0	2	2	0	0	23.14	0.78	3	0
3	156.5	55.1	76.5	105	64	4.7	2	1.22	7.25	5.48	1.7	1	0	3	1	1	1	0	3	0	0	0	22.5	0.98	1	0
3	160	58.9	74	108	68	4.8	2	0.68	3.12	1.57	1.56	1	0	2	1	0	2	0	1	2	0	0	23.01	0.87	3	0
1	157.5	59	77	101	65	4.3	2	2.89	5.72	3.77	1.02	1	0	2	1	0	2	2	2	0	0	0	23.78	0.87	3	0
1	164.5	59	74.5	114	68	5.3	2	0.79	4.95	3.12	1.78	1	0	3	1	0	2	2	2	2	0	0	21.8	0.98	3	0
1	168	63.9	71	112	61	4.4	2	0.42	4.16	2.66	1.67	1	0	1	1	1	2	0	2	2	0	0	22.64	0.78	3	0
3	176	68.6	89.5	186	107	99.9	9	1.01	5.1	3.45	1.27	1	1	3	1	0	2	0	2	2	1	1	22.15	1.04	1	0
2	173	68.5	84	154	98	4.4	2	0.84	5.02	3.16	1.45	1	1	4	1	1	1	0	0	3	2	0	22.89	1.37	2	1
1	157	57.7	75	109	72	5.4	2	1.54	5.41	3.17	1.19	1	0	2	1	0	2	0	1	2	0	0	23.41	0.87	3	0
3	169.5	68.1	77	141	90	4.8	2	2.4	5.7	3.77	1.14	1	1	2	1	0	3	0	1	2	1	0	23.7	1.16	2	0
3	184	70.6	70.5	129	74	4.8	2	1.73	3.65	1.91	1.27	1	1	0	1	0	2	1	1	3	2	1	20.85	1.31	2	1
1	153	54	74	120	78	5.7	2	7.63	5.23	1.64	1.13	1	0	2	1	0	0	0	0	3	0	1	23.07	0.87	3	0
3	163	57.6	80	106	62	4.4	2	0.83	4.34	2.91	1.22	1	0	4	1	0	2	0	3	2	0	0	21.68	0.96	2	1
1	154	55.9	74	110	74	6.3	1	0.93	3.73	2.08	1.64	1	0	1	1	0	3	0	2	2	0	0	23.57	0.78	3	0
3	170	66.2	85	154	109	6.6	2	1.41	5.58	4.05	1.3	1	1	2	1	0	3	0	1	2	1	0	22.91	1.16	2	0
3	170	58.2	73	116	69	4.4	2	0.71	4.08	2.38	1.33	1	1	2	1	0	3	0	1	3	1	0	20.14	1.16	1	0
3	176.5	69.2	77.5	125	88	4.6	2	1.32	4.95	2.74	1.46	1	1	2	1	0	3	0	1	1	1	1	22.21	1.16	1	0
3	166	59.6	85	122	76	5.4	2	0.94	3.82	1.63	1.71	1	1	2	1	0	3	0	1	3	1	1	21.63	1.16	2	0
1	173	66.4	89.5	124	89	5	2					1	0	3	1	0	2	0	2	2	0	0	22.19	0.98	2	0
1	165	60.7	78	118	79	4.9	2					1	0	0	1	0	3	1	2	3	0	0	22.3	1.18	3	1
1	162	61.5	79	123	73	5.4	2					1	0	2	1	0	1	0	2	2	0	0	23.43	0.87	3	0
3	180	72.2	89	132	84	4.7	2					1	1	2	1	0	3	0	1	3	1	1	22.28	1.16	1	0
3	166	58.8	78.5	119	73	4.1	2					1	1	3	1	0	2	0	1	3	0	0	21.34	1.04	1	1
3	168	66.4	84	134	85	99.9	9					1	1	3	1	0	1	0	2	2	0	0	23.53	1.04	3	1
1	161.5	56.6	72	111	76	5	2					1	0	2	1	0	3	0	1	3	0	0	21.7	0.87	3	0
1	181	72.3	84.5	129	80	5.2	1					1	1	1	1	0	3	0	2	3	0	0	22.07	0.64	2	0
3	160	51.9	68.5	108	65	4.9	2					1	0	1	1	0	3	0	1	2	0	0	20.27	0.78	2	1
3	155.5	45.9	62	104	61	99.9	9					1	0	0	1	0	3	1	1	2	0	0	18.98	1.18	2	0
3	172	62.8	84	999	999	4.6	2	6.08	5.48	2.14	1.6	0	1	2	1	1	0	0	2	2	1	1	21.23	1.15	2	0
3	154	56.5	80	128	83	4.5	2	2.04	6.22	4.23	1.28	0	0	3	1	0	0	0	2	0	0	0	23.82	1.47	3	0
3	153	49.6	77.5	147	76	4.9	2	1.37	5.23	3.28	1.94	0	0	5	1	0	0	3	2	0	1	0	21.19	0.7	1	0
3	160	51.4	69	105	77	5.4	2	0.81	4.66	2.29	1.79	0	0	1	1	0	0	0	2	0	0	0	20.08	1.45	2	0
3	161	55.1	73.5	118	74	4.6	2	0.7	3.56	1.91	1.31	0	1	1	1	0	1	2	2	0	1	0	21.26	1.29	2	0
3	176	61.9	84	999	999	4.7	2	0.61	4.74	2.26	2.53	0	1	4	1	0	0	0	2	0	1	1	19.98	1.33	2	0
3	170	56.2	73	115	67	3.4	2	0.65	4.62	2.99	1.15	0	1	2	1	0	1	0	2	1	1	0	19.45	1.15	1	0
3	170	63	77	144	87	3.9	2	1.33	4.86	2.82	1.65	0	1	1	1	1	1	0	2	0	0	0	21.8	1.29	1	0
3	165	63.2	82	154	107	4.6	2	2.27	6.67	4.76	1.2	0	1	3	1	0	1	0	2	1	1	1	23.21	0.99	2	0
3	178	64.4	80	99	60	6.1	2	0.65	5.51	3.11	2.1	0	1	4	1	0	0	0	2	0	1	1	20.33	1.33	1	0
3	171	65.7	84	153	101	5.1	2	1.01	4.77	2.49	1.88	0	1	4	1	0	0	0	0	0	1	0	22.47	1.33	2	0
3	156	48.4	77	198	79	4.4	2	0.49	6.89	5.45	1.3	0	1	5	1	0	0	3	0	2	2	0	19.89	1.05	2	1
3	177	61.4	72	118	69	4.6	2	0.73	3.73	2.25	1.63	0	1	1	1	0	1	0	2	1	0	0	19.6	1.29	1	0
3	164	59.4	75	142	89	4.4	2	0.54	5.26	3.11	2.24	0	1	4	1	0	0	0	2	0	2	1	22.09	1.33	2	0
3	157	51.2	72.5	130	75	4.1	2	1.22	3.8	2.08	1.43	0	1	4	1	0	0	0	2	0	1	0	20.77	1.33	2	0
3	157	53.6	71	126	75	4.6	2	0.72	6.35	3.75	2.24	0	1	4	1	0	0	0	2	0	0	0	21.75	1.33	2	0
3	166	66.1	95	168	94	5.4	2	0.9	4.74	2.98	1.44	0	1	4	1	0	1	0	2	0	0	0	23.99	1.33	2	1
3	169	54.6	71	119	84	4.3	2	0.34	4.34	2.32	2.04	0	1	4	1	1	0	0	2	0	0	0	19.12	1.33	2	1
3	174	59.5	73	129	89	5.4	2	0.35	4.63	2.74	1.93	0	1	3	1	0	0	0	2	1	1	1	19.65	0.99	1	0
3	173	71.2	85	149	99	4.4	2	0.51	4.24	2.39	1.89	0	1	4	1	1	0	0	2	0	0	0	23.79	1.33	2	0
3	181	63.9	72	118	72	99.9	9	0.93	4.59	2.75	1.69	0	1	1	1	0	1	0	2	2	1	0	19.5	1.29	1	0
3	158	55.4	77	176	90	4.7	2	1.03	5.01	2.94	1.33	0	1	5	1	0	0	0	2	2	2	0	22.19	1.05	3	1
3	169	54.9	86	143	85	4.3	2	0.39	4.25	2.55	1.79	0	1	4	1	0	0	0	2	0	1	1	19.22	1.33	1	0
3	176	67.9	80	128	82	3.9	2	0.6	2.24	1.02	0.92	0	1	1	1	0	0	0	2	2	1	0	21.92	1.29	2	0
3	158	49.1	68.5	132	77	5.7	2	1.25	5.02	2.93	1.42	0	1	3	1	0	1	0	2	1	1	0	19.67	0.99	1	0
3	169.5	66.4	78	122	79	4.9	2	0.94	3.62	1.92	1.26	0	1	1	1	0	0	0	2	2	1	1	23.11	1.29	2	0
3	178	71.5	76	142	87	4.1	2	1.74	4.16	1.85	1.66	0	1	1	1	0	0	0	2	1	1	1	22.57	1.29	2	0
3	164.5	55.8	71	133	75	3.3	2	1.27	5.63	4.16	1.45	0	1	3	1	0	0	0	2	0	1	0	20.62	0.99	1	0
3	164	59.6	77	119	78	3.6	2	1.55	4.51	2.7	1.02	0	1	2	1	0	0	0	2	0	1	0	22.16	1.15	2	0
3	165	60.3	85	124	76	5.2	2	0.66	3.09	1.77	1.11	0	1	5	1	0	0	0	2	0	1	0	22.15	1.05	2	0
3	170	60.9	76	134	82	4.9	2	0.41	4.59	2.61	1.95	0	1	3	1	1	1	0	2	0	0	0	21.07	0.99	1	0
3	165	55.8	73	136	76	4.3	2	0.74	4.82	2.76	1.99	0	1	3	1	1	0	0	2	1	2	1	20.5	0.99	2	0
3	159.5	59.5	77	153	102	99.9	9	1.71	4.87	2.92	1.38	0	1	3	1	0	0	0	2	0	2	0	23.39	0.99	2	0
3	160	56.1	71	118	72	5.1	2	0.72	3.42	1.84	1.44	0	0	2	1	0	0	0	2	1	0	0	21.91	1.56	2	0
3	154	56.2	81	156	96	5.4	2	3.54	7.11	3.98	1.62	0	0	4	1	0	0	0	2	1	2	0	23.7	0.83	2	1
3	164.5	52.2	68	111	76	4.1	2	0.45	3.02	1.41	1.56	0	0	1	1	0	1	0	2	0	0	1	19.29	1.45	1	0
3	153	45.8	68	114	82	4.4	2	1.4	4.48	2.77	1.31	0	0	1	1	0	1	0	2	1	0	0	19.57	1.45	2	0
3	143.5	40.3	59.5	110	70	4.7	2	1.19	3.52	1.62	1.49	0	0	2	1	0	0	0	2	0	1	0	19.57	1.56	1	0
3	155	46.1	68	92	70	4.6	2	0.89	4.08	2.01	1.81	0	0	0	1	0	3	1	0	1	0	0	19.19	2.07	1	1
3	164	56.5	79	113	71	4.1	2	1.5	5.04	2.88	1.97	0	0	0	1	0	2	0	2	2	0	0	21.01	2.07	2	0
3	155	54.9	74	110	69	4.3	2	0.97	4.65	2.28	1.86	0	0	1	1	0	1	0	2	1	0	0	22.85	1.45	2	0
3	171.5	57.9	72	121	75	4.8	2	0.67	5.29	2.82	2.3	0	1	2	1	0	1	0	2	0	1	1	19.69	1.15	1	0
3	155	51.1	73	116	70	3.4	2	0.53	3.67	2.21	1.32	0	1	4	1	0	0	0	2	0	0	0	21.27	1.33	1	0
3	159	53.5	73	150	84	4.6	2	1.91	5.13	2.52	1.85	0	1	2	1	0	1	0	2	0	1	0	21.16	1.15	1	0
3	151	49.5	84.5	174	93	5.1	2	1.14	4.32	3.18	1.42	0	0	4	1	0	0	0	2	1	0	0	21.71	0.83	2	0
3	163	52.7	73	148	82	5	2	0.63	5.85	2.6	2.91	0	0	4	1	0	0	0	2	0	0	0	19.84	0.83	1	0
3	147	51.7	73	132	81	4.9	2	0.51	6.32	5.14	1.28	0	0	2	1	0	0	0	2	1	0	0	23.93	1.56	2	1
3	151	53.6	82	153	83	9.9	2	2.34	7.52	5.12	1.56	0	0	4	1	1	0	0	2	0	0	0	23.51	0.83	1	0
3	148	48.6	74	149	90	5	2	0.76	4.07	2.25	1.62	0	0	2	1	0	1	0	2	0	0	0	22.19	1.56	3	0
3	164	62.2	85	175	82	5.7	2	0.36	5.4	3.74	2	0	1	5	1	0	0	0	2	0	0	1	23.13	1.05	2	0
3	168	61.8	80	145	93	99.9	9	1.74	5.29	3.01	1.62	0	1	1	1	0	0	0	2	1	2	0	21.9	1.29	2	0
3	166	62.5	74	119	75	4.7	2	0.64	4.39	2.28	1.93	0	1	1	1	0	1	0	2	0	0	0	22.68	1.29	2	0
3	149	49.6	76	118	78	4.8	2	0.68	3.99	2.13	1.66	0	0	1	1	0	0	0	2	0	0	0	22.34	1.45	3	0
3	165	52.9	68.5	126	84	7.1	2	1.59	4.83	2.93	1.36	0	1	3	1	0	0	0	2	0	1	1	19.43	0.99	2	0
3	162	55.7	82	146	86	6.3	2	1.36	4.98	2.89	1.68	0	1	3	1	0	1	0	2	1	2	0	21.22	0.99	2	0
3	162	52.3	67.5	106	64	3.3	2	0.4	4.97	2.89	2.08	0	1	3	1	0	0	0	2	0	1	0	19.93	0.99	1	0
3	150	44.1	74	173	91	99.9	9	0.31	5.2	2.74	2.8	0	1	4	1	0	0	0	0	0	0	0	19.6	1.33	1	1
3	160	58.4	74	117	73	4.9	2	0.93	5.15	3.1	1.88	0	0	2	1	0	1	0	2	0	0	0	22.81	1.56	3	0
3	159	52.9	73	123	80	5.1	2	0.9	4.62	2.78	2.02	0	1	4	1	0	1	0	2	0	1	1	20.92	1.33	2	0
3	173	62.2	77.5	130	85	3.4	2	1.03	4.31	2.56	1.39	0	0	1	1	0	1	0	2	0	0	0	20.78	1.45	3	0
3	155	53.7	71	123	83	4.8	2	0.29	4.07	2.38	1.71	0	0	2	1	0	0	0	2	0	0	0	22.35	1.56	2	0
3	161	60.1	78	109	62	3.8	2	0.52	4.78	3.14	1.49	0	0	0	1	0	1	0	2	2	0	0	23.19	2.07	3	0
3	153.5	50.3	71.5	149	93	5.3	2	0.81	5.34	3.17	2.19	0	0	4	1	0	0	0	2	0	0	0	21.35	0.83	2	0
3	161	60.3	82.5	164	107	4.9	2	1.03	5.28	3.46	1.68	0	0	2	1	0	0	0	2	0	0	0	23.26	1.56	2	0
3	155	56.2	80	113	73	3.7	2	0.4	4.3	2.36	2.04	0	0	3	1	0	0	0	2	0	0	0	23.39	1.47	2	0
3	149	48.8	65	119	77	3.7	2	0.54	4.16	2.11	2	0	0	2	1	0	1	0	2	0	1	0	21.98	1.56	1	1
3	153	53.5	85	180	107	4.8	2	1.45	5.09	3.33	1.36	0	0	5	1	0	0	3	2	0	0	0	22.85	0.7	2	0
3	151	50	80.5	127	73	12.9	2	0.93	4.27	2.57	1.51	0	0	4	1	0	0	0	2	0	0	0	21.93	0.83	1	0
3	159	59	78	117	73	3.7	2	0.93	4.67	2.78	1.69	0	0	2	1	0	1	0	2	0	0	0	23.34	1.56	2	0
3	152	54.6	83	152	91	5.6	2	0.66	4.77	2.85	2.09	0	0	4	1	0	0	0	2	0	0	0	23.63	0.83	2	0
3	162.5	59.1	83	122	72	6.3	2	1.1	6.21	4.11	1.53	0	0	3	1	0	0	0	2	0	0	0	22.38	1.47	1	0
3	155.5	50.9	74	124	69	4.3	2	2.09	7.02	4.61	1.55	0	0	4	1	0	0	3	0	0	1	0	21.05	0.83	1	0
3	145	46.2	71	114	77	4.7	2	0.71	4.25	2.07	1.75	0	0	1	1	0	0	0	2	0	0	0	21.97	1.45	3	0
3	148.5	51.2	72	101	65	4.6	2	1.08	4.98	3.39	1.32	0	0	1	1	0	2	0	2	2	0	0	23.22	1.45	3	0
3	168	59.6	87	116	75	99.9	9	0.48	4.75	1.86	2.57	0	1	4	1	0	1	3	0	0	2	1	21.12	1.33	2	0
1	170	60	80.5	129	79	99.9	9					1	1	1	1	0	3	0	1	3	0	0	20.76	0.64	3	0
2	174	58	72	131	84	99.9	9					1	1	1	1	0	3	1	2	3	0	0	19.16	0.64	1	0
3	159.5	59.8	82.5	156	86	4.9	2	2.54	5.03	3.18	1.19	0	0	4	0	0	0	0	0	0	0	0	23.51	0.76	2	1
3	167	60.8	77.5	123	74	4.1	2	1.43	4.55	2.65	1.42	0	1	5	0	0	0	0	2	0	1	0	21.8	0.74	1	1
3	153	49	81	145	80	5.9	2	1.23	6.81	4.7	1.44	0	0	5	0	0	0	0	0	0	0	0	20.93	0.76	2	1
3	157.5	56.1	72.5	194	105	5.1	2	1.02	4.34	2.61	1.47	0	0	4	0	0	1	0	3	2	1	0	22.62	0.76	1	0
3	156	56.3	77	117	62	5.3	2	4.48	6.56	4.07	1.27	0	0	3	0	0	0	0	2	2	0	0	23.13	0.69	2	1
2	165	63.2	80	167	84	4.7	2	0.75	3.95	2.39	1.41	0	1	5	0	0	0	0	2	0	1	0	23.21	0.74	1	0
3	160	47.4	75	115	72	4.6	2	1.07	5.23	2.53	1.91	0	1	5	0	0	0	0	2	0	1	0	18.52	0.74	1	0
3	167	64.4	82	134	78	6	2	6.91	5.6	1.97	0.81	0	1	5	0	0	0	3	3	2	0	0	23.09	0.74	1	0
3	153.5	54.6	77.5	136	85	4.6	2	1.79	4.81	2.71	1.5	0	0	3	0	0	0	0	2	0	0	0	23.17	0.69	2	0
3	166	60.8	73	118	78	4.6	2	0.81	4.26	1.97	1.84	0	0	3	0	0	1	0	2	2	0	0	22.06	0.69	2	1
3	170	58	71	118	71	4.8	2	1.11	5.06	3.26	1.58	0	1	4	0	0	2	0	2	1	1	0	20.07	0.67	1	0
3	167.5	58.5	71.5	133	83	5.1	2	1.32	5.91	3.78	1.88	0	1	3	0	0	2	0	2	2	0	1	20.85	0.86	2	0
3	168	57.4	72	159	77	4.4	2	1.11	3.07	1.6	1.15	0	1	5	0	0	0	0	0	1	1	1	20.34	0.74	1	1
3	159	52.8	79	155	79	4.8	2	1.41	3.83	2.22	1.12	0	1	3	0	0	1	0	2	1	2	1	20.89	0.86	1	1
3	158	59.6	85	140	80	5.8	2	1.01	4.49	2.53	1.86	0	0	3	0	0	0	0	2	0	0	0	23.87	0.69	2	0
3	175	68.3	88	116	72	5.2	2	1.95	5.61	3.78	1.04	0	1	3	0	0	0	0	2	1	1	0	22.3	0.86	2	0
3	166	61	79	122	68	5.6	2	0.83	5.21	2.73	2.33	0	1	4	0	0	0	0	2	1	0	1	22.14	0.67	2	0
3	154	47.3	70	128	78	4.9	2	0.69	3.48	1.8	1.53	0	0	2	0	0	0	0	2	1	1	0	19.94	0.89	1	0
3	144	45	74.5	150	84	5.4	2	1.95	6.67	4.49	1.93	0	0	4	0	0	0	0	2	0	0	1	21.7	0.76	2	0
3	151.5	52.6	75.5	155	105	4.8	2	4.25	3.89	1.7	1.03	0	0	2	0	0	1	0	2	0	0	0	22.92	0.89	2	0
3	174	71.8	80	105	59	5.3	2	1.21	4.24	2.64	1.22	0	0	2	0	0	0	0	2	1	0	0	23.72	0.89	3	0
3	170.5	59	70.5	127	83	3.5	2	0.69	4.25	2.44	1.83	0	1	3	0	0	2	0	2	0	1	0	20.3	0.86	1	0
3	161	57.1	77	140	77	6.2	2	4.94	6.17	3.23	1.38	0	1	3	0	0	2	0	2	2	0	1	22.03	0.86	1	0
3	164.5	61.5	80	142	92	5.4	2	2.49	5.86	3.6	1.56	0	1	4	0	0	1	0	2	1	2	1	22.73	0.67	3	0
3	157	54.8	71	133	76	4.6	2	1.28	4.5	2.76	1.52	0	1	3	0	0	0	0	2	1	0	0	22.23	0.86	1	0
3	160	50.1	70	119	72	4.6	2	0.55	4.47	2.83	1.62	0	1	4	0	0	1	0	2	1	1	1	19.57	0.67	1	0
3	156.5	54.8	79	150	90	6.7	2	2.6	5.16	3.33	1.07	0	0	3	0	0	0	0	2	1	0	0	22.37	0.69	2	1
3	145	46.3	80	141	67	4.5	2	1.46	5.77	3.84	1.23	0	0	5	0	0	0	3	2	0	0	0	22.02	0.76	2	1
3	158	51.9	75	96	54	4.8	2	0.79	4.54	2.36	1.95	0	0	3	0	0	1	0	2	0	0	0	20.79	0.69	1	0
3	163	59.8	80.5	127	75	7.9	2	1.42	4.79	3	1.31	0	1	4	0	1	1	0	2	1	1	0	22.51	0.67	2	0
3	168	54.9	72.5	110	64	4.6	1	1.09	4.78	3.04	1.69	0	1	5	0	0	1	3	2	2	1	0	19.45	0.74	2	1
3	158	51.6	71	92	58	6.1	1	1.42	3.27	1.66	1.13	0	0	2	0	0	0	0	2	1	0	0	20.67	0.89	1	0
3	150.5	54.2	76.5	111	62	6.3	1	0.89	3.19	1.51	1.53	0	0	1	0	0	0	0	2	1	0	0	23.93	1.32	3	0
3	175	65.7	76.5	120	79	5.7	2	5.15	4.66	2.17	1	0	1	1	0	0	0	2	0	4	1	0	21.45	1.29	2	0
3	146.5	50.4	75.5	114	73	5	2	3.07	5.83	3.78	0.9	0	0	3	0	0	1	0	2	2	0	0	23.48	0.69	2	0
3	175	73.3	80	116	79	4.8	2	1.33	4.41	2.37	1.48	0	1	2	0	0	3	0	1	3	0	1	23.93	1.34	3	1
3	171	65.7	79	128	68	4.7	2	0.88	3.19	1.48	1.38	0	1	0	0	0	2	1	1	4	1	0	22.47	2.02	1	1
3	177	74.1	89.5	150	101	5.3	2	2.42	5.89	3.76	1.32	0	1	3	0	0	3	0	1	2	2	0	23.65	0.86	2	0
3	158	52	71	119	70	5.1	1	0.97	4.09	2.44	1.49	0	0	3	0	0	0	3	2	1	0	0	20.83	0.69	2	1
3	155	56.1	79	138	86	5.8	1	3.97	4.73	2.71	1.12	0	1	4	0	0	1	0	3	2	1	1	23.35	0.67	1	0
3	161	53.8	70	112	71	4.4	2	0.47	3.75	1.29	2.48	0	0	1	0	1	1	0	0	1	0	0	20.76	1.32	2	0
3	160	57.4	84.5	148	73	7.1	1	4.04	4.6	2.17	1.47	0	1	5	0	0	0	0	2	0	2	0	22.42	0.74	2	0
3	166.5	60.3	80.5	110	68	6.3	1	2.41	4.98	3.34	1.23	0	0	3	0	0	0	0	2	2	0	0	21.75	0.69	2	0
3	165	51.7	70.5	124	81	4.8	2	0.93	4.14	1.69	2.24	0	1	2	0	0	3	0	1	3	1	0	18.99	1.34	1	0
3	152	44.6	67	98	69	5.5	1	0.92	5.2	3.05	1.8	0	0	1	0	0	3	1	1	2	0	0	19.3	1.32	1	0
3	142.5	43	71	124	75	6.7	1	1.73	5.06	2.86	1.84	0	0	4	0	0	1	0	2	0	0	0	21.18	0.76	1	0
3	167.5	55.7	75.5	97	61	6.9	1	1.14	3.64	2.09	1.27	0	1	4	0	0	0	0	2	2	1	0	19.85	0.67	1	0
3	149.5	51.7	69	114	65	4.1	1	0.93	3.44	1.71	1.64	0	0	2	0	0	0	0	2	0	0	0	23.13	0.89	2	0
1	166.5	56.2	69	103	61	5.2	1	1.31	3.62	2.15	0.86	0	0	1	0	0	3	0	1	3	0	0	20.27	1.32	3	0
3	167.5	54.1	64	116	74	4.8	2	0.74	3.09	1.2	1.73	0	0	0	0	1	2	1	2	3	0	0	19.28	2.34	2	0
3	178	73.2	84	114	69	10.7	1	6.25	5.8	3.43	0.93	0	1	1	0	1	2	1	1	2	2	0	23.1	1.29	1	1
3	170.5	61.1	81	184	105	8.4	2	1.37	5.8	3.98	1.46	0	1	4	0	0	2	0	1	2	1	0	21.02	0.67	2	0
2	170	59.3	74	152	105	4.8	1	1.91	5.58	3.07	2.3	0	1	2	0	0	1	0	2	2	1	1	20.52	1.34	1	0
1	151.5	45.8	65.5	103	51	5.2	2	1.27	3.63	1.64	1.51	0	0	0	0	0	2	1	1	2	0	0	19.95	2.34	3	0
3	172	68	100	120	76	99.9	9					0	1	1	0	0	1	0	2	2	0	0	22.99	1.29	2	0
3	170	66	102	110	70	99.9	9					0	1	2	0	0	1	0	2	2	0	0	22.84	1.34	2	1
3	173	64	102	120	80	99.9	9					0	1	1	0	0	1	0	2	2	0	0	21.38	1.29	2	0
3	175	65	100	110	70	99.9	9					0	1	1	0	0	1	0	2	2	0	0	21.22	1.29	2	0
3	178	60	98	120	80	99.9	9					0	1	1	0	0	1	0	2	2	0	0	18.94	1.29	2	1
3	157	54	79	127	74	99.9	9					0	1	4	0	0	0	0	2	1	0	0	21.91	0.67	1	0
3	169	59	80	118	76	99.9	9					0	1	3	0	0	1	0	2	2	1	0	20.66	0.86	2	0
3	178	70	75	130	85	99.9	9					0	1	2	0	0	3	0	1	4	1	0	22.09	1.34	2	0
3	176	65	72	120	85	99.9	9					0	1	4	0	0	1	0	2	0	1	1	20.98	0.67	2	0
3	167	65	70	130	90	99.9	9					0	1	2	0	0	1	0	2	4	0	1	23.31	1.34	2	0
3	165	60	66	120	80	99.9	9					0	1	0	0	1	2	1	2	3	0	0	22.04	2.02	2	0
1	170	67	95	130	85	5.1	2					0	1	3	0	1	3	0	1	3	1	1	23.18	0.86	3	1
3	158	53.7	81	123	58	5.3	2	0.8	4.59	2.11	2.61	0	1	5	1	0	0	0	3	2	0	0	21.51	1.05	2	1
3	185	77	86	112	66	5.1	2	1.45	6.64	4.86	1.38	0	1	5	1	0	1	0	3	2	2	1	22.5	1.05	2	1
3	162	62	99	151	89	5.5	2	0.98	4.59	2.9	1.64	0	0	4	1	0	1	0	0	1	0	0	23.62	0.83	1	0
3	163	57.4	81	145	88	5.3	2	0.58	4.9	2.76	2.15	0	0	2	1	0	2	0	1	3	0	0	21.6	1.56	1	1
3	157	46.7	75	107	69	5.2	2	2.5	5.65	3.74	1.36	0	0	5	1	0	0	0	3	2	0	0	18.95	0.7	2	1
1	157	56.8	81	140	83	4.6	2	1.13	4.65	2.99	1.51	0	0	4	1	0	1	0	3	2	0	0	23.04	0.83	3	1
1	157	58.7	87.9	115	71	3.7	2	0.7	5.01	2.93	2.21	0	0	4	1	0	2	1	2	2	0	0	23.81	0.83	3	1
3	175	65	82	141	80	4.1	2	1.02	5.99	4.14	1.89	0	1	5	1	0	0	0	3	2	1	1	21.22	1.05	1	1
3	166	63.4	83.2	128	83	4.2	2	1.29	3.96	2.08	1.78	0	1	3	1	1	0	0	3	0	0	1	23.01	0.99	3	0
3	154	50.8	75.1	131	75	5.7	2	2.1	6.01	4.39	1.21	0	0	5	1	0	0	0	3	2	0	0	21.42	0.7	1	1
3	163	53	83	173	76	6.1	2	2.31	3.97	1.92	1.22	0	0	5	1	0	0	0	3	2	0	0	19.95	0.7	2	1
3	162	51.5	83	124	77	4.4	2	1.04	5.36	2.94	2.05	0	1	5	1	0	0	0	3	2	1	0	19.62	1.05	1	1
3	152	55	86	140	94	6.5	2	2.23	6.31	4.88	1.27	0	0	5	1	0	0	3	3	1	0	0	23.81	0.7	3	0
3	162	56.4	84	160	101	4.2	2	0.89	4.88	2.8	1.93	0	0	4	1	0	0	0	0	2	0	0	21.49	0.83	2	0
3	158	57.6	83	173	79	4.9	2	1.02	4.66	3.24	1.47	0	0	5	1	0	0	3	0	0	0	0	23.07	0.7	1	1
1	166	64.5	85	157	96	3.6	2	1.9	5	3.27	1.2	0	0	3	1	0	2	2	3	2	0	0	23.41	1.47	3	1
3	152	54.6	83	112	67	4.4	2	1.41	6.68	5.34	1.51	0	0	3	1	0	0	0	3	2	0	0	23.63	1.47	3	0
3	141	45.2	74	138	78	4.9	2	1.48	4.65	2.72	1.56	0	0	4	1	0	0	0	0	1	0	0	22.74	0.83	1	0
3	164	63.7	80	117	65	5.2	2	0.94	5.76	3.43	2.27	1	0	3	1	0	2	2	1	2	0	0	23.68	0.98	2	1
3	158	57.3	77	128	74	6.3	2	0.96	5.41	3.67	1.57	1	0	4	1	0	2	0	1	2	0	0	22.95	0.96	2	1
3	178	74.4	82	170	85	5.3	2	1.12	5.25	3.29	1.82	1	1	5	1	0	2	0	1	4	0	0	23.48	1.19	2	1
3	175	71.5	85	118	85	5.1	2	1.53	9.6	7.61	1.56	1	1	4	1	0	2	0	3	2	1	0	23.35	1.37	2	0
3	155	53.2	75	159	73	5.7	2	1.06	5.42	3.95	1.82	1	0	4	1	0	1	0	3	3	0	0	22.14	0.96	2	1
3	153	55.4	87	168	85	6.1	2	1.68	5.31	3.87	1.25	1	0	5	1	0	0	0	0	4	0	0	23.67	0.72	2	1
3	150	47.8	75	114	70	4.2	2	1.79	4.82	3.17	1.41	1	0	3	1	0	2	0	3	3	0	0	21.24	0.98	1	0
3	163	58.2	87	170	80	4.7	2	2.72	4.26	1.95	1.64	1	1	5	1	0	1	0	3	3	1	1	21.91	1.19	2	0
3	151	54.7	80	161	81	5.1	2	2.07	6.35	4.9	1.41	1	0	5	1	0	0	0	3	3	0	0	23.99	0.72	2	1
3	162	57.4	78	134	68	5.9	2	0.67	5.34	3.32	1.97	1	0	4	1	0	0	0	2	0	1	0	21.87	0.96	1	0
3	155	55	78	129	75	5.3	2	1.41	5.64	3.96	1.37	1	0	3	1	0	1	0	0	1	0	0	22.89	0.98	2	1
3	151	49.8	66	119	76	3.5	2	0.68	2.66	0.99	1.44	0	0	1	1	0	1	0	2	3	0	0	21.84	1.45	2	0
3	158.5	52.1	75	103	63	3.3	2	2.33	5.45	3.6	1.45	0	0	2	1	0	2	0	2	3	0	0	20.74	1.56	2	0
3	164	60.2	79	107	70	5.1	2	1.42	5.35	3.96	1.16	0	1	3	1	0	3	0	2	3	1	0	22.38	0.99	1	1
3	184	75.3	87	116	68	3.6	2	1.46	5.78	3.96	1.65	0	1	3	1	0	2	0	2	1	1	1	22.24	0.99	1	0
3	167	62.5	76	137	80	3.9	2	0.82	5.81	3.53	2.35	0	1	3	1	0	2	0	2	2	0	1	22.41	0.99	1	0
2	168	63	77	136	72	5.4	2	0.94	4.34	2.52	1.75	0	1	1	1	0	0	2	2	4	1	0	22.32	1.29	1	0
3	168	58	76	114	73	5.2	2	0.52	3.45	2.08	1.26	0	1	0	1	0	2	1	1	4	0	0	20.55	1.89	1	0
3	168.5	65.2	84	135	76	4.8	2	0.71	4.04	2.21	1.64	0	1	2	1	0	1	0	2	3	2	1	22.96	1.15	2	0
3	169.5	60	74	134	84	3.1	2	0.99	4.56	2.7	1.71	0	1	1	1	0	1	0	2	3	1	0	20.88	1.29	1	0
1	174	71.3	86	126	75	4.6	2	1.89	4.83	3.42	0.88	0	1	0	1	0	3	1	1	3	0	0	23.55	1.89	2	0
3	169	67.4	83	133	89	3.2	2	1.32	3.8	1.98	1.36	0	1	0	1	0	2	1	2	4	0	0	23.6	1.89	1	0
3	170	61.5	83	125	80	4	2	0.77	3.89	2.43	1.2	0	1	1	1	0	1	0	2	2	1	0	21.28	1.29	2	0
2	177	63.6	80	114	75	3.1	2	3.17	5.05	1.91	2.14	0	1	1	1	0	1	0	2	2	1	1	20.3	1.29	1	0
3	153	46.8	70	111	70	99.9	9	1.12	4.65	2.81	1.57	0	0	2	1	0	1	0	2	4	0	0	19.99	1.56	2	0
3	170.5	60.2	71	152	110	99.9	9					0	1	3	1	0	2	0	2	1	1	1	20.71	0.99	1	0
3	180	64.2	75	128	80	4.9	2	0.66	3.03	1.51	1.54	0	1	3	1	0	2	2	2	0	1	1	19.81	0.99	1	0
3	167	58.9	79	118	82	5.1	2	0.98	4.78	3.53	1.3	1	1	3	1	1	3	0	1	3	0	0	21.12	1.04	1	1
3	159	58.4	75	110	81	4.5	2	0.7	3.32	1.5	1.72	1	0	1	1	1	3	1	1	2	0	0	23.1	0.78	3	0
3	159	51.8	77.5	131	81	4.7	2	1.54	6.77	5.49	1.34	1	0	4	1	0	3	0	1	2	0	0	20.49	0.96	2	1
3	162	58.8	81	113	76	5.4	2	1.31	4.34	2.55	1.48	1	0	2	1	0	3	0	1	2	0	0	22.41	0.87	3	0
3	175	71.9	83	123	73	4.1	2	1.84	4.9	3.37	1.14	1	1	2	1	0	2	0	1	2	1	1	23.48	1.16	2	0
3	159	57.2	77	107	73	5.1	2	1.52	5.15	3.52	1.23	1	0	2	1	0	3	0	1	3	0	0	22.63	0.87	3	0
3	154	52.6	70	130	88	3.9	2	0.91	4.53	2.81	1.67	1	0	4	1	0	3	1	3	1	0	0	22.18	0.96	2	1
3	180	70.1	86.5	128	84	4.6	2	0.85	4.36	2.83	1.3	1	1	1	1	0	3	1	1	2	0	0	21.64	0.64	2	0
3	164	52	67	106	70	4.6	2	1.26	2.91	1.64	0.92	1	0	2	1	0	3	0	1	2	0	0	19.33	0.87	1	0
3	177	75.1	84	129	70	4.6	2	1.25	4.81	2.84	1.71	1	1	1	1	0	3	0	1	2	1	0	23.97	0.64	2	1
3	167	66.2	83	121	81	7.2	2	3.62	5.19	3.16	0.97	1	1	3	1	0	3	0	1	4	2	0	23.74	1.04	2	1
3	159	49.1	69.5	105	63	3.6	2	0.61	4.42	2.82	1.56	1	0	1	1	0	3	0	1	3	0	0	19.42	0.78	2	0
1	161	58.6	79	119	68	4.7	2	0.51	4.3	2.38	1.81	1	0	1	1	0	3	0	1	4	0	0	22.61	0.78	3	0
3	151	49.9	74.5	133	82	5.1	2	0.92	6.34	4.46	2.12	1	0	4	1	0	3	0	3	3	0	0	21.89	0.96	2	1
3	153	46.6	74	101	74	5.1	2	1.26	3.48	1.9	1.35	1	0	1	1	0	3	0	1	3	0	0	19.91	0.78	2	0
3	160	50.9	69	109	63	4.4	2	0.96	3.98	2.21	1.51	1	1	5	1	0	1	0	3	3	2	0	19.88	1.19	1	0
3	169	55.5	74	113	75	4.7	2	0.67	3.67	1.98	1.62	1	1	2	1	0	3	0	1	3	1	0	19.43	1.16	1	0
1	162	61.2	75	111	70	4.6	2	0.67	4.9	2.93	1.9	1	0	2	1	0	3	0	1	2	0	0	23.32	0.87	3	1
3	168	64.6	84	141	83	5.8	2	2.25	2.94	1.15	1.1	1	1	2	1	1	3	0	1	3	1	0	22.89	1.16	2	0
3	159	59.2	79	165	107	4.4	2	1.86	6.45	4.61	2.01	1	0	4	1	1	1	3	3	0	0	0	23.42	0.96	2	0
3	150	51.9	77	134	77	3.9	2	2.23	5.89	4.48	1.35	1	0	4	1	0	1	0	0	2	0	0	23.07	0.96	1	0
3	158	58.1	84	117	73	4.8	2	1.15	5.15	4.27	1.28	1	0	3	1	0	2	0	3	2	0	0	23.27	0.98	2	1
3	145	45.4	78	160	79	4.4	1	1.75	3.26	2.06	0.91	1	0	5	1	1	0	3	0	2	0	0	21.59	0.72	1	0
3	180	73.3	86	121	58	7.4	1	2.74	6.84	5.67	1.03	1	1	5	1	1	2	0	3	2	1	0	22.62	1.19	2	0
3	167	59.8	74	103	61	5.1	1	0.83	3.94	2.04	1.88	1	0	0	1	0	3	1	2	4	0	0	21.44	1.18	3	0
1	165	65	85	136	81	5.4	2	1.79	6.27	5.39	1.14	1	0	3	1	0	2	0	0	3	0	0	23.88	0.98	3	0
3	168	64.3	85	105	59	5	1	1.18	3.93	2.86	0.89	1	0	2	1	0	2	0	2	2	0	0	22.78	0.87	3	0
3	179	71.5	85	126	80	4.5	1	0.96	4.39	2.97	1.36	1	1	3	1	0	2	0	3	2	0	1	22.32	1.04	2	1
3	158	55.8	77	110	76	4.7	1	1.94	4.16	2.14	1.35	1	0	2	1	0	1	0	2	4	0	0	22.35	0.87	3	0
3	160	54	76	125	66	6.1	1	1.15	1.95	0.82	0.81	1	0	1	1	0	1	0	2	1	0	0	21.09	0.78	2	0
3	144	46.8	80	131	85	4.3	1	1.73	6.84	5.29	1.66	1	0	5	1	1	0	3	3	1	0	0	22.57	0.72	3	0
2	143	40.5	67	135	83	3.7	2	1.39	5.97	4.9	1.17	1	0	5	1	1	0	0	0	3	0	0	19.81	0.72	1	0
3	162	56.4	75	105	63	5.3	2	1.06	3.46	2.06	1.35	1	0	0	1	0	1	1	2	2	0	1	21.49	1.18	2	0
3	155.5	50.6	72	98	64	6.1	2	0.43	6.19	4.77	1.91	1	0	2	1	0	2	0	2	2	0	0	20.93	0.87	2	0
3	161	60.3	71	120	70	5	2	1.05	4.9	3.34	1.66	1	0	1	1	0	3	1	2	2	0	0	23.26	0.78	3	0
3	151.5	52.9	73	113	73	5.1	2	1.16	3.99	2.46	1.24	1	0	1	1	0	2	0	2	3	0	0	23.05	0.78	3	0
1	152	54	71	116	90	3	2	1.36	4.21	2.17	1.74	1	0	1	1	1	3	1	2	3	0	0	23.37	0.78	3	0
3	158	52.6	67	136	90	4.6	2	0.96	3.15	1.68	1.17	1	0	1	1	0	2	0	2	2	0	0	21.07	0.78	2	0
3	161	54.3	72	96	56	5.6	2	1.06	3.77	2.3	1.21	1	0	2	1	0	3	0	2	2	0	0	20.95	0.87	2	0
3	161	55.7	70	90	62	4.4	2	1.56	2.6	1.44	0.83	1	0	0	1	0	1	1	2	4	0	0	21.49	1.18	3	0
3	155	46.7	65	114	78	4.8	2	0.64	2.97	1.45	1.17	1	0	0	1	0	2	1	2	3	0	0	19.44	1.18	3	0
3	158	55.2	75	104	72	3.9	2	1.02	3.43	1.99	1.44	1	0	1	1	0	1	0	2	3	0	0	22.11	0.78	3	0
3	150.5	47.8	66	101	70	5.4	2	0.46	3.74	2.43	1.59	1	0	1	1	0	2	0	2	3	0	0	21.1	0.78	2	0
3	156	52.5	74	115	73	3.6	2	0.69	4.13	2.63	2.04	1	0	1	1	0	3	0	2	2	0	0	21.57	0.78	2	1
3	161.5	56.9	72	98	69	4.4	2	0.85	3.82	2.3	1.97	1	0	3	1	0	2	0	2	2	0	0	21.82	0.98	2	0
1	162	54.8	68	109	73	6.4	1	0.62	2.64	1.25	1.27	1	0	0	1	0	2	1	2	2	0	0	20.88	1.18	2	1
1	158.7	57.2	76	104	65	4.3	2	0.6	3.8	2.44	1.51	1	0	1	1	0	1	0	2	3	0	0	22.71	0.78	3	0
3	156	57.8	71	101	57	3.2	2	0.62	2.72	1.24	1.83	1	0	1	1	0	2	0	2	3	0	0	23.75	0.78	2	0
1	156.5	58	69	118	76	4.3	2	0.44	2.74	1.44	1.37	1	0	1	1	0	0	0	2	0	0	0	23.68	0.78	3	0
3	156	48.5	63	105	73	3.6	2	0.74	4.39	2.31	1.96	1	0	0	1	0	2	1	2	3	0	0	19.93	1.18	2	0
3	168	53	67	96	67	4	2	0.73	2.93	1.29	1.48	1	0	2	1	0	2	0	2	4	0	0	18.78	0.87	2	0
3	152.5	45.1	64	91	51	4.4	2	0.6	2.92	1.81	1.16	1	0	1	1	0	2	0	2	2	0	0	19.39	0.78	2	0
3	156.5	57	74	112	78	5.2	2	3.54	5.33	3.28	1.67	1	0	2	1	0	3	0	2	2	0	0	23.27	0.87	3	0
3	157	54.5	70	119	83	4	2	0.62	3.7	2.08	1.67	1	0	2	1	0	2	0	2	2	0	0	22.11	0.87	1	0
3	170	66.1	76	122	72	4.2	1	0.99	3.66	2.27	1.22	1	1	0	1	0	1	1	2	3	0	0	22.87	1.31	3	1
1	162	59.3	84	108	62	4	2	0.66	5.42	3.91	1.69	1	0	2	1	0	0	0	2	2	0	0	22.6	0.87	2	0
3	157	52.2	68	109	77	3.8	2	0.84	3.98	2.21	1.71	1	0	1	1	0	1	0	2	2	0	0	21.18	0.78	2	0
3	178.5	71.5	80	125	72	5.4	2	0.85	3.26	2.39	0.86	1	1	1	1	0	1	1	2	3	0	1	22.44	0.64	2	0
3	154	46.1	62	108	70	3.9	2	0.49	3.92	2.57	1.54	1	0	1	1	0	1	0	2	3	0	0	19.44	0.78	1	0
3	161.5	56.5	69	101	68	3.1	2	1.15	3.92	2.89	1.12	1	0	0	1	0	1	0	2	3	0	0	21.66	1.18	2	1
3	175	65.3	83	123	76	5.3	2	1.19	4.33	2.92	1.37	1	1	2	1	0	2	0	2	3	1	1	21.32	1.16	2	1
3	166	57.8	74	131	76	5.1	2	0.91	3.88	2.06	1.87	1	1	0	1	0	2	1	2	2	1	1	20.98	1.31	2	1
3	155.5	55.5	76	132	91	4.7	2	0.57	3.79	2.54	1.47	1	0	2	1	0	2	0	2	2	0	0	22.95	0.87	2	0
3	158.5	55.5	73	106	77	4	2	0.71	4.38	2.84	1.78	1	0	1	1	0	1	0	2	2	0	0	22.09	0.78	2	0
1	157	59	76	108	75	4.7	2	0.67	3.32	2.23	1.14	1	0	1	1	0	2	0	2	3	0	0	23.94	0.78	3	0
1	174.5	65.5	72	96	60	4.6	2	0.54	4.1	2.2	1.98	1	0	1	1	0	3	1	2	0	1	0	21.51	0.78	3	0
3	155	46.6	68	111	72	5.2	2	0.95	4.86	2.56	2.32	1	0	0	1	1	1	1	2	3	0	0	19.4	1.18	2	0
3	159	53.4	67	98	66	4.1	2	0.38	3.7	2.26	1.53	1	0	2	1	0	2	0	2	2	0	0	21.12	0.87	2	0
3	176	64.4	72	115	78	5.1	2	0.47	3.58	2.11	1.77	1	0	1	1	0	3	0	2	2	0	0	20.79	0.78	3	0
3	177	69	76	114	73	4.9	2	3.49	4.26	2.35	1.31	1	1	1	1	0	2	1	2	4	1	0	22.02	0.64	2	0
3	158	50.5	65	102	64	4.1	2	0.48	3.3	1.76	1.69	1	0	1	1	0	1	0	2	2	0	0	20.23	0.78	2	0
3	159.5	55.6	66	123	78	3.6	2	0.38	3.52	2.05	1.78	1	0	2	1	0	2	0	2	2	0	0	21.86	0.87	2	0
3	161	51.2	64	110	75	4.7	2	0.38	4.38	2.62	2.2	1	0	2	1	0	3	0	1	3	0	0	19.75	0.87	3	0
3	161	58.4	69	100	61	4.1	2	1.44	4.08	2.9	1.14	1	0	3	1	0	1	0	2	1	0	0	22.53	0.98	2	0
3	163	53.9	68	109	69	3.6	2	0.46	3.97	2.11	1.87	1	0	2	1	0	3	0	2	3	0	0	20.29	0.87	2	0
3	157	51.4	69	147	90	5.2	2	1.71	6.27	4.6	1.76	1	0	3	1	0	1	0	2	3	0	0	20.85	0.98	1	0
3	152.5	46.7	65	111	73	4.9	2	0.67	3.25	1.8	1.47	1	0	0	1	0	3	0	2	2	0	0	20.08	1.18	2	0
3	155	49	67	104	74	3.1	2	0.4	3.42	1.82	1.76	1	0	1	1	0	2	0	2	2	0	0	20.4	0.78	2	0
3	158.5	56.6	71	123	82	4.1	2	0.69	4.05	2.61	1.63	1	0	0	1	0	1	1	2	2	0	0	22.53	1.18	3	0
1	164	62.8	76	105	73	2.9	2	0.77	4.74	2.82	1.89	1	0	2	1	0	3	0	2	3	0	0	23.35	0.87	3	1
3	168	53.1	68	109	73	3.7	2	0.52	3.3	2.21	1.23	1	1	2	1	0	3	0	2	2	0	0	18.81	1.16	1	1
3	160	50.8	66	128	87	4.8	2	0.35	3.47	1.81	1.83	1	0	2	1	0	2	0	2	3	0	0	19.84	0.87	1	0
3	162	61.6	75	110	70	4.4	2	0.81	3.97	2.31	1.74	1	0	2	1	0	2	0	2	4	0	0	23.47	0.87	1	0
3	157	57.3	73.2	113	81	4.2	2	0.47	3.82	2.11	1.94	1	0	2	1	0	2	0	2	2	0	0	23.25	0.87	2	0
3	178	70	82	120	77	4.8	2	1.52	3.77	2.64	1.18	1	1	1	1	0	3	1	2	2	0	0	22.09	0.64	2	0
3	170	65.7	80	122	81	3.2	1	3.28	3.9	2.13	1.11	1	1	1	1	0	2	1	2	3	0	0	22.73	0.64	2	1
3	168	59.5	69	117	66	3.9	2	0.71	5.11	3.73	1.65	1	1	1	1	0	3	1	2	2	0	0	21.08	0.64	1	0
1	167	64	79	145	72	4.8	2	1.83	4.95	3.58	1.18	1	1	3	1	1	1	0	2	2	1	1	22.95	1.04	2	0
3	159	48.8	63	112	73	4.3	2	0.55	3.17	1.33	1.64	1	0	0	1	0	1	1	2	1	0	0	19.3	1.18	2	0
3	152	52	69	126	83	4.3	2	1.02	4.06	2.09	1.58	1	0	1	1	1	2	1	2	4	0	0	22.51	0.78	3	0
3	154	53.2	78	166	90	4.6	2	12.57	6.35	0.82	0.62	1	0	3	1	0	1	3	2	2	0	0	22.43	0.98	2	0
3	166.5	61.9	73	137	90	4.5	2	0.56	3.92	2.2	1.59	1	0	3	1	0	2	0	2	2	0	0	22.33	0.98	2	0
1	173	58.3	67	120	74	3.3	2	1.29	3.76	2.36	0.99	1	1	0	1	0	1	1	2	3	0	0	19.48	1.31	1	0
3	160	56	71	112	65	3.8	2	0.87	4.48	2.76	1.61	1	0	2	1	0	1	0	2	1	0	0	21.88	0.87	2	0
3	159.5	60	75	112	70	3.8	2	0.61	4.13	2.56	1.38	1	0	3	1	0	0	0	2	3	0	0	23.58	0.98	2	0
3	155	54	81	133	82	5.2	2	0.89	4.58	2.83	1.61	1	0	3	1	0	1	0	2	2	0	0	22.48	0.98	2	0
3	162	55.3	72	114	66	4.3	2	0.85	5.63	3.97	1.39	1	0	0	1	0	1	0	2	4	0	0	21.07	1.18	2	0
3	162	61.7	73	107	73	5.4	2	2.44	3.93	2.3	0.76	1	0	1	1	0	1	0	2	2	0	0	23.51	0.78	3	0
3	170	69.3	86	203	129	5.5	2	0.91	4.07	2.82	0.99	1	1	3	1	0	2	0	2	2	1	1	23.98	1.04	2	0
3	166	65	77	117	67	4.7	2	0.96	3.67	1.96	1.31	1	0	3	1	0	2	0	2	2	0	0	23.59	0.98	3	0
3	162	58.2	77	138	82	7.1	2	1.5	5.03	3.38	1.21	1	1	4	1	1	2	0	1	2	0	0	22.18	1.37	2	1
3	164	60.2	83	116	74	4.7	2	1.06	4.95	3.37	1.63	1	0	2	1	0	3	0	2	1	0	0	22.38	0.87	2	0
3	174.5	62.5	74	124	78	3.9	2	1.57	4.24	2.41	1.33	1	1	1	1	1	3	0	1	4	1	1	20.53	0.64	1	1
3	176	59.4	70	107	67	3.7	2	0.61	3.88	1.91	1.9	1	0	2	1	0	2	0	2	4	0	0	19.18	0.87	1	0
3	163	57.6	67.5	121	73	5.2	2	1.02	4.74	2.81	1.7	1	0	1	1	0	2	0	2	2	0	0	21.68	0.78	2	1
1	149	47.3	69.5	111	65	4.3	2	0.9	5.06	3.11	1.62	1	0	0	1	1	3	1	1	4	0	0	21.31	1.18	3	0
1	158	46.5	61	99	65	3.3	2	0.69	3.31	1.66	1.28	1	0	1	1	1	3	1	2	3	0	0	18.63	0.78	2	0
3	172	56.4	70	117	81	4.3	2	0.88	4.45	2.81	1.47	1	1	0	1	1	2	1	2	3	1	0	19.06	1.31	3	0
3	170	69.1	84	132	81	3.3	2	1.61	5.08	3.74	0.93	1	1	1	1	1	2	0	1	4	2	0	23.91	0.64	3	0
3	168	58.5	80	104	68	3.9	2	1.49	4.34	2.63	1.41	1	1	3	1	0	1	0	2	2	1	1	20.73	1.04	1	0
3	162	53.5	72	136	87	3.8	2	2.31	4.19	2.02	1.38	1	1	2	1	1	0	1	1	2	1	1	20.39	1.16	2	1
3	160	49.7	64.5	104	68	4.6	2	1.23	4.84	3.18	1.45	1	0	1	1	1	3	1	1	4	0	0	19.41	0.78	3	0
3	164	54.7	67	121	89	3.7	2	0.73	3.85	2.33	1.57	1	0	1	1	0	2	0	2	4	0	0	20.34	0.78	2	0
1	163.5	57.1	77	102	63	3.3	2	1.26	3.75	2.39	1.15	1	0	0	1	0	1	1	2	3	0	0	21.36	1.18	2	0
3	169	66.4	77	112	67	4.6	2	0.66	3.38	2.04	1.16	1	0	1	1	0	1	0	0	4	0	0	23.25	0.78	3	0
1	149	49.3	66	111	78	4	2	1.42	4.42	2.93	1.05	1	0	0	1	1	3	1	2	2	0	0	22.21	1.18	3	0
3	167	56.6	68	126	81	4.6	2	0.89	5.22	3.36	1.58	1	1	0	1	1	0	1	2	3	0	1	20.29	1.31	1	0
1	166	64.8	76	99	63	3.9	2	0.54	3.74	1.87	1.46	1	0	0	1	0	1	1	2	4	0	0	23.52	1.18	3	1
3	158	53.8	75	112	70	5.1	2	1.88	4.27	2.63	1.19	1	1	2	1	1	1	2	2	1	1	0	21.55	1.16	1	1
3	153	50.2	77	111	65	4.2	2	0.8	4.73	3.47	1.25	1	0	3	1	0	1	0	2	1	0	0	21.44	0.98	2	0
3	165.5	62.3	81	127	77	5.3	2	1.75	4.51	2.03	1.54	1	1	3	1	1	1	0	2	2	1	0	22.75	1.04	2	1
3	150	53.2	71.5	115	74	3.8	2	1.65	3.98	2.56	0.97	1	0	2	1	1	1	0	2	2	0	0	23.64	0.87	2	0
3	157	51.2	67	105	72	5.3	2	1.28	3.3	1.66	1.31	1	0	1	1	0	1	0	1	2	0	0	20.77	0.78	2	0
3	155	52.8	76	118	73	3.7	2	1.1	3.99	2.67	1.02	1	0	2	1	0	0	0	2	3	0	0	21.98	0.87	2	0
3	154	45.8	64	129	81	5.4	2	0.92	4.28	2.95	1.49	1	0	3	1	0	1	0	2	2	0	0	19.31	0.98	1	0
3	177	64.5	76	119	69	4.1	2	1.33	4.32	2.71	1.18	1	1	0	1	0	1	0	2	2	1	1	20.59	1.31	2	0
3	166	58.2	72	110	62	4.9	2	0.86	3.52	2.08	1.16	1	1	0	1	1	1	1	2	3	0	0	21.12	1.31	2	0
3	176.5	67.4	83	135	75	4.7	1	1.38	4.59	2.65	1.53	1	1	0	1	0	1	1	2	3	0	0	21.64	1.31	2	1
3	161	52.4	66	113	75	4.8	2	0.52	4.37	2.4	1.93	1	0	0	1	0	1	1	2	4	0	0	20.22	1.18	3	0
1	160	60.5	72.5	123	80	4.9	2	1.35	4.87	2.8	1.62	1	0	1	1	0	3	0	1	4	0	0	23.63	0.78	3	1
3	174	65.6	76	134	96	3.7	2	1.25	4.24	2.68	1.13	1	1	0	1	0	1	1	2	3	1	0	21.67	1.31	1	1
3	158.5	58.1	80	125	84	5.6	2	3.35	5.51	3.27	1.15	1	0	3	1	0	1	0	2	3	0	0	23.13	0.98	3	0
1	146	44.2	64	107	67	4.6	2	1.45	4.2	2.86	0.9	1	0	2	1	0	2	0	2	2	0	0	20.74	0.87	3	0
3	158	49.3	66.5	117	77	4.3	2	1.04	4.7	2.58	2.05	1	0	0	1	0	1	1	2	2	0	0	19.75	1.18	3	0
3	156	56.5	76.5	122	78	5.3	2	0.75	5.04	3.69	1.43	1	0	3	1	0	0	0	2	1	0	0	23.22	0.98	2	0
3	159.5	60.2	82	149	100	5	1	0.64	3.14	1.81	1.19	1	0	1	1	1	1	0	2	2	0	0	23.66	0.78	2	0
3	168.5	61.3	73.5	99	60	5.1	2	2.51	5.27	3.38	1.15	1	0	3	1	0	2	0	2	2	0	0	21.59	0.98	2	0
3	170	68.2	91	121	81	4.1	2	12	6.41	1.43	0.9	1	1	2	1	0	1	0	1	2	1	1	23.6	1.16	2	0
3	168.5	62.2	71	125	82	4.9	2	0.34	3.28	1.84	1.44	1	1	0	1	1	2	1	2	2	0	0	21.91	1.31	2	1
2	157	57	71	125	84	3.4	2	0.84	6.12	4.7	1.31	1	0	1	1	0	1	0	2	3	0	0	23.12	0.78	2	0
3	158.5	57.5	71	107	79	3.6	2	0.83	4.11	2.75	1.31	1	0	1	1	0	1	0	2	3	0	0	22.89	0.78	3	0
3	146	45.4	71	102	61	4.1	2	0.59	3.18	1.63	1.36	1	0	1	1	1	1	0	2	4	0	0	21.3	0.78	3	0
3	160.5	57.4	72	125	74	5.6	1	1.24	4.01	2.26	1.67	1	0	2	1	0	1	0	2	3	0	0	22.28	0.87	2	0
3	160.5	52	73	108	83	5	2	0.46	3.02	1.84	1.15	1	0	2	1	0	2	0	2	3	2	0	20.19	0.87	2	0
3	169	57.5	71	140	87	6.9	1	1.05	5.48	4.31	1.33	1	1	0	1	0	1	1	2	3	1	0	20.13	1.31	1	0
3	177.5	70.4	81	133	73	4.8	1	0.98	3.84	2.63	1.16	1	1	1	1	1	3	1	2	4	1	0	22.34	0.64	2	0
3	154	48	69.5	104	73	5	2	1.06	3.95	2.51	1.33	1	0	0	1	0	1	1	2	4	0	0	20.24	1.18	3	0
1	157	58.2	80	109	72	5.7	2	2.09	5.71	3.79	1.17	1	1	3	1	1	2	0	2	4	1	0	23.61	1.04	2	1
2	168	55.3	74	127	80	4.1	2	0.89	4.47	3.09	1.25	1	1	2	1	0	2	0	2	4	1	0	19.59	1.16	1	0
3	152	49.3	69	111	70	4.8	1	0.54	3.05	1.47	1.53	1	0	1	1	0	1	0	2	3	0	0	21.34	0.78	2	0
3	165	63.3	83	122	76	4.5	1	2.35	5.52	3.31	1.45	1	0	3	1	0	2	0	2	3	0	0	23.25	0.98	2	0
1	161	53.3	66	117	78	4.3	2	1.05	4.12	2.43	1.42	1	0	0	1	1	2	1	2	4	0	1	20.56	1.18	2	1
3	167.5	58.5	72	104	64	4.6	2	0.68	4.39	2.56	1.76	1	0	0	1	0	2	1	2	3	0	0	20.85	1.18	3	0
3	167.5	57.2	72	120	81	4.6	1	0.35	3.18	1.7	1.54	1	0	2	1	0	2	0	2	3	0	0	20.39	0.87	1	0
3	168	55.5	67	103	65	4.7	2	0.63	3.55	1.54	1.8	1	0	1	1	0	2	1	2	4	0	0	19.66	0.78	1	0
3	163.5	59.1	69	99	63	4.1	2	0.84	3.58	1.83	1.43	1	0	1	1	0	3	0	1	4	0	0	22.11	0.78	3	0
3	160.9	57.8	75	126	73	4.4	1	1.4	4.79	3.03	1.36	1	0	0	1	1	3	1	2	3	0	0	22.33	1.18	2	0
3	158	46.4	64	111	80	4.1	2	1.06	4.46	2.9	1.23	1	0	0	1	1	3	1	2	3	0	0	18.59	1.18	1	0
3	160	48.5	62	114	78	5.4	2	0.59	4.04	1.93	2	1	0	0	1	1	3	1	1	3	0	0	18.95	1.18	1	0
3	155	48.1	68	115	79	7.3	1	0.5	4.39	3.07	1.25	1	0	0	1	1	3	1	2	3	0	0	20.02	1.18	2	0
3	156	53.6	68	112	74	6.1	1	1.12	3.77	1.66	1.61	1	0	0	1	1	3	1	2	3	0	0	22.02	1.18	2	0
3	159	47.4	65	116	77	3.8	2	0.5	4.02	2.24	1.72	1	0	0	1	1	3	1	2	3	0	0	18.75	1.18	2	0
3	172	67.4	79	103	72	4.8	1	1.03	4.55	2.54	1.74	1	0	0	1	1	2	1	2	3	0	0	22.78	1.18	3	0
3	163	55.3	69	107	67	4.4	2	0.51	4.58	2.62	1.98	1	0	0	1	1	2	1	2	3	0	0	20.81	1.18	2	0
2	175	61.6	80	102	58	5.4	1	1.22	3.61	2.06	1.05	1	1	0	1	0	1	1	2	4	1	0	20.11	1.31	1	0
3	160.5	54.1	63	108	69	6.4	1	0.56	3.18	1.91	1.07	1	0	0	1	1	3	1	2	2	0	0	21	1.18	3	0
3	161	56.7	71	132	84	4.2	2	1.39	3.69	2.39	0.87	1	0	0	1	1	3	1	2	2	0	0	21.87	1.18	3	0
1	156.5	58.2	71	112	66	3.2	2	0.5	3.5	2.12	1.32	1	0	0	1	1	3	1	2	2	0	0	23.76	1.18	2	0
3	165	53.4	72	126	70	7.6	1	0.74	5.06	3.65	1.39	1	0	0	1	1	2	1	2	3	0	0	19.61	1.18	2	0
3	179	67.2	77	133	65	5.9	1	1.41	2.96	1.73	0.63	1	1	0	1	0	1	1	2	3	1	0	20.97	1.31	1	0
3	146.4	43.5	62	107	67	4.6	1	1.36	4.55	2.7	1.29	1	0	0	1	0	2	1	2	3	0	0	20.3	1.18	2	0
3	158.5	57.5	81	130	67	4.4	2	0.48	5.18	3.47	1.46	1	0	3	1	1	2	0	2	3	0	0	22.89	0.98	3	1
1	175.5	69.7	76	119	65	4.7	2	0.74	4.6	2.38	1.92	1	1	0	1	0	2	1	2	2	2	0	22.63	1.31	2	0
2	172	56.9	75	111	61	4.7	2	1.41	5.99	3.17	2.08	1	1	1	1	0	1	1	2	4	0	0	19.23	0.64	1	0
3	172	62	76	128	83	3.6	2	0.96	4.95	2.56	2	1	0	2	1	0	2	2	2	3	0	0	20.96	0.87	2	0
3	158.5	54.2	78	145	81	4.1	2	5.17	4.88	2.2	1.18	1	1	4	1	0	0	0	0	1	1	1	21.57	1.37	1	0
3	166	51.5	69	123	78	3.8	2	0.9	4.27	2.3	1.72	1	1	0	1	0	1	1	2	2	1	1	18.69	1.31	1	0
3	178	68.9	81	107	69	2.7	2	0.95	4.63	2.81	1.44	1	1	0	1	0	2	0	2	3	1	0	21.75	1.31	1	0
3	167	62.2	84	144	96	5	2	1.42	6.03	4.17	1.59	1	1	3	1	1	2	0	2	3	2	1	22.3	1.04	2	0
3	160	58.1	67	113	64	4.8	2	0.87	5.16	3.29	1.37	1	1	1	1	1	2	0	2	2	1	0	22.7	0.64	2	1
3	174	68.5	80	135	87	4.4	2	0.72	4.53	2.64	1.41	1	1	1	1	0	1	1	2	2	0	0	22.63	0.64	2	0
3	164	60.8	74	104	67	3.7	2	0.98	3.93	2	1.28	1	0	1	1	0	2	0	2	2	0	0	22.61	0.78	2	0
3	176	61.5	70	116	70	3.4	2	0.91	4.73	2.71	1.35	1	1	1	1	0	1	0	2	2	0	0	19.85	0.64	1	0
3	163	55.4	69	113	74	4.8	2	0.77	4.54	2.41	1.82	1	1	1	1	0	2	0	2	3	1	0	20.85	0.64	1	1
2	176	71.3	82.8	132	76	4.4	2	6.11	6.35	2.66	0.87	1	1	1	1	0	2	0	2	3	1	0	23.02	0.64	2	0
3	170	57.3	78	104	64	3.8	2	0.67	3.65	2.41	1.3	1	0	0	1	0	3	1	2	2	0	0	19.83	1.18	3	0
3	170	66.2	78	129	82	4.4	2	0.66	3.18	1.92	1.08	1	1	1	1	0	2	0	2	2	1	0	22.91	0.64	2	0
3	161.5	49.6	71	103	59	4.1	2	0.53	5.11	3	2.08	1	0	1	1	0	1	0	2	3	0	0	19.02	0.78	1	0
3	150	45.3	73	112	69	4.3	2	0.8	4.84	2.69	2.01	1	0	1	1	0	3	0	2	2	0	0	20.13	0.78	2	0
1	163	53.3	68	112	76	2.9	2	0.8	4.02	1.99	2.18	1	0	0	1	0	2	1	2	2	0	0	20.06	1.18	3	0
1	149	46.3	65	146	81	3.8	2	1.29	4.55	2.45	1.88	1	0	3	1	0	1	0	2	2	0	0	20.85	0.98	3	0
3	165	60.9	77	124	79	5.7	2	1.95	4.92	2.8	1.86	1	1	3	1	1	2	0	1	2	1	1	22.37	1.04	1	0
3	165	59.5	76	105	64	4.8	2	0.94	4.27	2.62	1.47	1	0	1	1	0	3	0	2	3	0	0	21.85	0.78	1	0
3	157	54.9	73	120	71	4.4	2	0.99	4.06	2.41	1.36	1	0	2	1	0	2	0	2	3	0	0	22.27	0.87	2	1
3	164	63.3	77	129	71	4.2	2	1.7	4.4	2.01	1.41	1	1	1	1	0	2	1	2	3	1	0	23.54	0.64	2	0
2	162.5	50.4	68	119	75	4.2	2	1.17	4.19	2.82	1.14	1	1	1	1	0	3	0	2	3	1	0	19.09	0.64	1	0
3	164.5	57.2	70	139	88	4.9	2	1.45	3.61	1.34	2	1	1	1	1	0	2	1	2	3	1	1	21.14	0.64	1	0
3	161	60.8	83	149	102	6.1	2	1.74	3.79	1.63	1.67	1	1	3	1	1	2	0	2	1	1	1	23.46	1.04	2	0
3	168	60.5	73	126	76	4.3	2	0.67	4.45	2.1	2.34	1	1	0	1	1	0	1	2	3	1	0	21.44	1.31	2	0
3	185	78.6	87	155	92	14.4	2	2.17	6.46	4.12	1.86	1	1	0	1	0	1	1	2	2	1	0	22.97	1.31	3	0
3	164	55	78	144	95	4.2	2	1.7	5.55	2.99	2.36	1	1	3	1	1	1	0	2	2	1	0	20.45	1.04	1	1
3	173	67.8	75	127	81	3.9	2	0.96	4.3	2.21	1.74	1	1	1	1	0	2	0	2	2	1	0	22.65	0.64	1	1
3	166	60.2	77	142	86	4.6	2	2.34	4.97	2.86	1.56	1	1	3	1	1	1	2	2	3	1	0	21.85	1.04	2	0
3	173	68.6	86	115	74	4.5	2	4.78	5.35	2.79	0.91	1	1	1	1	0	1	0	2	3	1	0	22.92	0.64	3	0
3	152	51.5	72	96	48	2.3	2	0.84	3.6	1.9	1.66	1	0	0	1	0	1	0	2	2	0	0	22.29	1.18	2	0
3	170	54.7	72.8	122	81	3.8	2	0.49	3.57	2.19	1.27	1	1	0	1	0	1	1	2	2	1	0	18.93	1.31	1	0
3	170	69.3	81	140	90	5.4	2	1.31	4.57	2.7	1.52	1	1	2	1	1	1	0	2	2	1	0	23.98	1.16	2	0
3	170	67.1	74	157	117	4.4	2	2.05	5.21	2.88	1.86	1	1	4	1	1	1	2	2	2	1	0	23.22	1.37	1	0
3	155	52	69	121	74	2.9	2	1.67	3.54	1.84	1.13	1	0	1	1	0	3	1	2	4	0	0	21.64	0.78	2	0
3	169	57.1	69.5	130	77	4.4	2	0.6	3.7	1.52	2.24	1	1	3	1	0	2	0	2	2	1	1	19.99	1.04	1	1
3	171.5	61.2	70	119	75	4.2	2	1.26	3.74	1.94	1.23	1	1	1	1	0	2	0	2	2	0	1	20.81	0.64	2	0
3	167.5	66.7	85	151	99	5.2	2	1.59	5.46	3.3	1.4	1	1	4	1	0	1	0	0	2	1	0	23.77	1.37	2	1
3	185	79.7	86	133	92	4.8	2	3.2	3.73	1.6	1.01	1	1	2	1	0	2	0	2	2	1	1	23.29	1.16	2	0
3	173.5	64.7	81.8	114	72	4.8	2	1.86	4.18	2.2	1.61	1	1	2	1	0	1	1	2	2	0	1	21.49	1.16	2	0
3	161	57.1	67.5	106	65	3.7	2	0.39	3.39	1.69	1.81	1	0	1	1	0	1	0	0	3	0	0	22.03	0.78	2	0
3	169.5	64.4	76	116	69	4.9	2	0.8	3.36	2.11	1.15	1	1	1	1	0	1	0	0	3	1	0	22.42	0.64	2	0
3	171	68.9	79	95	67	5.1	2	1.01	3.78	2.38	0.99	1	1	2	1	1	2	0	2	2	1	1	23.56	1.16	2	1
2	161.5	55	66	117	82	4.4	2	0.92	4.93	2.78	1.63	1	1	3	1	0	3	0	0	3	0	0	21.09	1.04	1	1
3	174.5	70.3	83	170	95	5.3	2	0.81	3.89	2	1.65	1	1	5	1	0	1	0	3	3	0	0	23.09	1.19	2	1
3	160	56.5	77	138	76	6.1	2	3.38	6.73	4.23	1.18	1	0	5	1	0	1	0	3	3	1	0	22.07	0.72	2	1
3	154.5	54.5	73	185	99	3.9	2	1.79	3.37	1.83	1.05	1	0	4	1	0	1	3	2	2	0	0	22.83	0.96	1	0
3	167	53.9	70	165	85	3.6	2	0.71	4.25	2.7	1.92	1	0	5	1	0	0	0	3	2	0	0	19.33	0.72	1	0
3	161.5	52.9	64.5	113	70	4.3	2	0.91	4.84	2.6	1.86	1	0	0	1	1	2	1	1	3	0	0	20.28	1.18	3	0
3	159.5	53.1	77	126	72	4.2	2	0.89	5.62	3.88	1.63	1	0	5	1	0	0	3	3	1	1	0	20.87	0.72	2	0
3	160.5	59.5	83	173	103	6.4	2	3.39	3.19	1.35	0.89	1	0	5	1	0	0	0	3	2	0	0	23.1	0.72	1	1
1	162	57	74	124	87	4.4	2	1.43	6.81	4.48	1.99	1	0	4	1	0	2	2	0	0	0	0	21.72	0.96	1	0
3	163.5	55.8	72	122	81	4.1	2	0.91	4.71	2.58	1.73	1	0	3	1	0	2	0	1	3	0	0	20.87	0.98	2	0
3	173.5	63.4	76	134	85	4.6	2	0.7	5.75	3.04	2.61	1	1	5	1	0	3	0	3	3	0	0	21.06	1.19	1	1
3	182.5	65.5	82.5	152	81	6.4	2	0.63	5.64	3.12	2.52	1	1	5	1	0	3	0	3	2	2	1	19.67	1.19	1	1
3	165	63.8	83	128	87	4.3	2	1.07	6.74	4.89	2.04	1	0	4	1	0	1	0	3	2	0	0	23.43	0.96	2	0
3	156	52.3	68	123	67	4.2	2	0.65	3.31	1.96	1.3	1	0	2	1	0	1	0	2	2	0	0	21.49	0.87	2	0
3	161	50.4	62	116	69	4.7	2	0.43	3.63	1.52	2.24	1	0	2	1	0	2	0	2	2	0	0	19.44	0.87	2	0
3	163	53.1	66	101	73	4.4	2	0.5	4.49	2.77	1.67	1	0	1	1	0	3	0	1	3	0	0	19.99	0.78	2	0
3	165.5	62.2	75	120	82	4.3	2	1.5	5.24	3.22	1.89	1	0	4	1	0	2	0	3	3	0	0	22.71	0.96	2	1
2	164	64.1	81	117	81	4.7	2	1.09	5.28	3.65	1.61	1	0	4	1	0	2	0	3	2	0	0	23.83	0.96	3	0
3	169.5	63.1	76	130	76	4.6	2	0.66	4.5	3.47	1.46	1	1	5	1	0	1	3	3	2	2	1	21.96	1.19	1	1
3	167.5	65	79	111	78	5.3	2	1.5	5.71	3.66	1.67	1	1	4	1	0	2	0	3	2	2	0	23.17	1.37	2	1
3	175.5	67.1	77	110	68	5.2	2	1.22	3.96	2.93	1.31	1	1	3	1	0	3	0	1	3	2	1	21.79	1.04	1	1
1	157.5	54.5	80	105	68	5.4	2	0.86	3.08	1.54	1.47	1	0	2	1	0	1	2	0	1	0	0	21.97	0.87	3	1
3	163	62.3	75	110	79	4.2	2	0.91	3.52	1.62	1.62	1	0	2	1	0	3	0	2	4	0	0	23.45	0.87	3	0
3	159	52.3	66	112	68	5.1	2	0.64	4.42	2.26	2.09	1	0	3	1	0	3	0	1	2	0	0	20.69	0.98	2	0
3	152.5	50	69	103	66	4.2	2	1.31	4.3	2.58	1.48	1	0	2	1	0	1	0	2	2	0	0	21.5	0.87	3	0
1	162	57.4	71	110	75	4.1	2	0.72	4.72	3.32	1.85	1	0	3	1	0	3	0	1	3	0	0	21.87	0.98	3	0
3	163	55	72	106	64	5.3	2	0.69	3.85	2.24	1.77	1	0	2	1	0	3	0	1	3	0	0	20.7	0.87	2	0
3	163.5	61.2	73	103	62	3.7	2	0.91	3.77	2.37	1.32	1	0	2	1	0	2	0	2	1	1	0	22.89	0.87	3	0
3	178	67.6	78.5	174	111	5.3	2	2.79	5.68	2.84	2.1	1	1	2	1	0	3	0	1	3	1	1	21.34	1.16	1	0
1	161.5	57.2	75	105	66	4.9	2	0.79	5.67	4.05	1.51	1	0	2	1	0	3	0	1	3	0	0	21.93	0.87	2	0
3	158.5	60.1	74.5	111	72	3.6	2	0.5	3.6	1.88	1.75	1	0	2	1	0	2	0	0	2	0	0	23.92	0.87	3	0
1	157	58.8	73.5	106	67	5	2	0.98	4.19	2.63	1.5	1	0	2	1	0	2	0	1	3	0	0	23.85	0.87	3	0
3	162	61.6	75	122	73	4.5	2	0.72	3.84	2.57	1.52	1	0	2	1	0	3	0	1	2	0	0	23.47	0.87	3	0
3	153.5	50	77	113	71	5.7	2	1.1	5.04	3.54	1.41	1	0	3	1	0	2	0	0	2	0	0	21.22	0.98	1	1
3	153.5	46.3	70	116	73	3.7	2	1.59	5.43	4.06	1.22	1	0	4	1	0	0	0	0	3	1	0	19.65	0.96	2	0
1	155	52.3	69	104	70	3.7	2	1.54	5.76	4.12	1.52	1	0	3	1	0	2	0	1	2	0	0	21.77	0.98	2	0
3	161	60.3	75	116	70	4.1	2	0.79	2.56	1.21	1.3	1	0	2	1	0	1	0	0	0	0	0	23.26	0.87	2	0
3	160.5	58.4	78.5	114	78	5.4	2	0.98	6.61	4.94	1.84	1	0	5	1	0	1	3	0	1	0	0	22.67	0.72	2	1
3	162	54.3	81	168	87	4.1	2	0.52	4.58	2.68	2.06	1	1	5	1	0	3	0	3	3	2	0	20.69	1.19	1	1
1	165.5	55.9	70	92	65	4.3	2	0.82	3.9	2.98	1.1	1	0	1	1	0	3	0	1	4	0	0	20.41	0.78	3	0
3	162	60.5	79	149	96	4	2	2.06	4.21	2.61	1.15	1	0	2	1	0	2	0	0	2	0	0	23.05	0.87	2	0
3	170	68.5	87	135	84	6.7	2	1.91	5.46	3.58	1.75	1	1	4	1	0	2	0	1	4	1	1	23.7	1.37	2	0
3	180	66.8	77	122	75	2.8	2	1.54	4.55	3.09	1.37	1	1	1	1	0	1	0	2	2	1	0	20.62	0.64	1	0
3	175	59.4	74	134	90	4.7	2	0.8	3.76	2.01	1.72	1	1	1	1	0	2	0	2	2	1	1	19.4	0.64	1	0
3	159	59.9	85.5	134	67	4.7	2	2.53	4.85	3.11	1.08	1	0	5	1	0	1	0	3	2	0	0	23.69	0.72	2	0
3	150	51.5	76	176	96	5.2	2	0.66	4.12	2.43	1.36	1	0	4	1	0	1	3	3	1	0	0	22.89	0.96	1	1
3	156	55.6	75	138	84	3.9	2	1.37	2.74	1.36	0.8	1	0	2	1	0	2	0	1	2	0	1	22.85	0.87	3	0
3	159.5	59.2	70	141	94	5.3	2	0.64	4.76	3.43	1.11	1	0	1	1	0	2	0	0	4	0	1	23.27	0.78	3	0
1	164.5	62	74	122	74	3.8	2	0.74	4.76	2.96	1.52	1	0	2	1	0	1	0	0	0	0	0	22.91	0.87	2	0
3	172.5	62.5	73	112	88	3.6	2	0.79	3.98	2.01	1.51	1	0	1	1	0	2	0	0	3	0	0	21	0.78	2	0
3	174	67.1	80.5	135	90	4.3	2	1.69	6.34	4.36	1.72	1	1	2	1	0	3	0	2	0	1	1	22.16	1.16	2	0
3	168.5	61	77.5	109	71	3.6	2	0.77	4.36	2.23	1.83	1	0	1	1	0	3	0	2	4	0	0	21.48	0.78	2	1
1	174.5	61.8	75	98	56	4	2	0.4	4.97	2.47	2.52	1	1	5	1	0	2	0	3	2	1	1	20.3	1.19	2	0
3	167	61.8	74	99	65	3.8	2	0.71	3.31	1.73	1.32	1	0	1	1	0	1	0	2	3	0	0	22.16	0.78	3	0
3	161	50.9	69.5	116	73	3.7	2	0.63	3.46	2.27	1.19	1	0	2	1	0	2	0	1	1	0	0	19.64	0.87	2	0
3	159	49.5	66	104	72	4.9	2	1.48	5.1	3.51	1.29	1	0	1	1	0	2	0	1	2	0	0	19.58	0.78	1	0
3	163	61.5	75	103	69	3.7	2	0.69	4.82	3.3	1.57	1	0	2	1	1	2	2	2	0	0	0	23.15	0.87	2	1
3	165	53.3	72	115	74	3.6	2	1.14	4.5	3.02	1.19	1	1	1	1	0	2	1	2	3	1	0	19.58	0.64	1	0
3	173	64.8	70	155	99	7.4	2	0.83	4.03	2.82	1.43	0	1	2	1	0	0	0	2	1	0	1	21.65	1.15	1	1
3	173.5	70.8	84	134	76	5.9	2	1.5	4.64	3.07	1.5	0	1	3	1	0	0	0	2	1	2	0	23.52	0.99	3	0
3	167	61.6	75	133	80	2.4	2	0.86	4.55	2.8	1.96	0	1	0	1	0	1	1	2	2	0	0	22.09	1.89	2	0
3	172.5	60.5	68	119	65	4.9	2	0.97	4.78	2.9	2.22	0	1	4	0	0	0	0	2	0	1	1	20.33	0.67	1	0
3	161	57.4	76	106	65	3.1	2	0.89	4.25	2.91	1.72	0	1	3	1	0	1	0	2	2	2	0	22.14	0.99	2	0
3	163.5	59.6	78	136	88	4	2	1.47	5.29	3.54	1.44	0	1	5	0	0	0	3	2	0	1	0	22.3	0.74	2	1
3	174	71.3	84	115	73	4.8	2	2.61	5.49	3.42	1.36	0	1	3	0	0	1	0	2	1	1	0	23.55	0.86	2	0
3	161.5	57.5	75	114	72	4	2	1.38	5.42	3.83	1.45	0	1	5	0	0	1	3	3	2	1	0	22.05	0.74	2	1
3	143	47.5	73	106	64	3.9	2	2.38	4.05	2.3	1.15	0	0	0	0	0	0	0	0	2	0	0	23.23	2.34	2	1
3	176.5	62.6	64	120	71	4.1	2	0.6	3.57	2	1.43	0	1	0	0	0	0	1	2	2	0	0	20.09	2.02	1	0
3	153.5	49.1	66	111	69	4.1	2	0.93	3.92	2.36	1.35	0	0	1	0	0	0	0	2	2	0	0	20.84	1.32	2	0
3	163	57.6	73	101	61	4.6	2	1.03	2.72	1.46	1.05	0	0	1	0	0	0	0	2	1	0	0	21.68	1.32	1	0
3	172.5	63.7	83	118	76	3.9	2	1.45	6.4	4.28	1.87	0	0	3	0	0	1	0	2	1	0	0	21.41	0.69	1	0
3	170	67.5	84	151	79	5	2	1.49	4.69	3.57	1.39	0	0	3	0	0	2	0	2	1	0	0	23.36	0.69	2	0
3	147	45.8	80	153	73	4.4	2	1.01	7	4.69	2.64	0	0	4	0	0	0	3	2	0	0	0	21.19	0.76	2	0
3	164.5	50.5	70	124	71	4.4	2	0.69	4.28	2.93	1.75	0	1	4	0	0	1	0	2	0	1	0	18.66	0.67	1	0
3	158	52.8	66	117	68	3.5	2	1.32	5.48	3.52	1.93	0	0	2	0	0	0	0	2	0	0	0	21.15	0.89	1	0
3	159	55.9	73	121	74	4.1	2	2.29	5.27	3.61	1.18	0	1	3	0	0	0	0	2	2	0	0	22.11	0.86	1	0
3	160	54.2	78	177	86	4.7	2	1.02	4	2.8	1.43	0	1	5	0	0	0	0	2	0	1	1	21.17	0.74	1	1
3	148.5	51.8	78	113	73	5.1	2	1.21	5.71	3.92	2.2	0	0	4	0	0	0	3	2	0	0	0	23.49	0.76	2	1
3	143	46.2	73	135	84	5.7	2	1.23	4.18	2.36	2	0	0	4	0	0	0	0	2	2	0	0	22.59	0.76	1	0
3	153	51.9	74	167	90	5.1	2	2.75	5.7	4.18	1.11	0	0	5	0	0	0	3	2	0	0	0	22.17	0.76	2	1
1	161	55.2	66	110	72	5.1	2	0.59	5.18	3.73	1.42	0	0	1	0	0	0	0	2	1	0	0	21.3	1.32	3	0
3	156.5	54	71	113	80	4	2	1.51	4.61	3.23	1.25	0	0	1	0	0	0	0	2	0	0	0	22.05	1.32	2	0
3	147.5	51.3	74	138	77	3.7	2	2.08	4.83	2.7	1.61	0	0	3	0	0	0	0	2	0	2	0	23.58	0.69	2	0
3	161	56.8	73	129	72	4.7	2	0.57	5.63	2.66	3.77	0	1	4	0	0	0	0	2	0	1	1	21.91	0.67	2	0
3	152.5	53.6	73	133	69	4.2	2	1.28	5.35	3.38	1.78	0	0	3	0	0	0	0	2	0	0	0	23.05	0.69	2	0
3	159	57.1	73	109	72	4.7	2	0.64	2.85	1.51	1.25	0	0	2	0	0	0	0	2	2	0	0	22.59	0.89	2	0
3	158	52.3	65	111	76	3.9	2	0.5	5.2	3	2.49	0	0	1	0	0	1	0	2	1	0	0	20.95	1.32	2	0
3	155.5	48.8	71	102	61	4.1	2	1.36	5.66	3.44	2.12	0	0	2	0	0	0	0	2	1	0	0	20.18	0.89	1	0
3	166	59.8	75	136	81	5.5	2	1.37	4	2.58	1.17	0	1	2	0	0	0	0	2	1	0	0	21.7	1.34	2	0
3	155	56.2	66	118	77	5	2	0.89	3.83	1.89	1.81	0	0	2	0	0	0	0	2	2	0	0	23.39	0.89	2	0
2	165	50.4	63	108	66	4.3	2	1.54	3.88	2.39	1.11	0	1	1	0	0	0	0	2	3	1	0	18.51	1.29	1	0
3	160	51.7	72	120	70	3.8	2	12.35	4.98	0.96	0.88	0	1	1	0	0	1	1	2	2	1	0	20.2	1.29	1	0
3	170	56.4	66	157	76	4.7	2	0.54	4.08	1.78	2.68	0	1	3	0	0	1	0	2	1	1	0	19.52	0.86	1	0
3	173	62.8	79	151	90	10.4	2	2.05	6.19	4.48	1.43	0	1	3	0	0	2	2	2	1	1	1	20.98	0.86	1	0
3	158	55.8	71	172	105	4.4	2	0.84	3.77	2.56	1.18	0	1	3	0	0	0	0	2	1	1	0	22.35	0.86	1	0
2	168	53.9	63	117	75	4.5	2	1.04	3.25	1.52	1.47	0	1	0	0	0	1	0	2	2	1	0	19.1	2.02	1	0
3	155	54.1	78	111	78	4.2	2	1.09	3.7	1.91	1.3	0	0	3	0	0	0	0	2	0	1	0	22.52	0.69	2	0
3	150.5	50.2	82.5	142	98	5.6	2	1.6	6.17	4.58	1.32	0	0	4	0	0	0	0	0	0	1	0	22.16	0.76	2	0
3	153.5	47.9	69	111	73	5.6	2	1.02	3.77	2.28	1.19	0	0	2	0	0	0	0	2	2	1	0	20.33	0.89	2	0
3	175.5	60.3	74	123	72	5.1	2	0.87	4.38	2.44	1.51	0	1	3	0	0	0	0	2	3	1	0	19.58	0.86	1	0
3	165	64.1	86	133	85	4.9	2	2.17	6.49	4.18	1.81	0	1	3	0	0	2	0	2	3	0	1	23.54	0.86	2	0
3	151.5	46.7	67	146	74	5.4	2	1.25	5.43	3.23	1.95	0	0	4	0	0	0	0	2	2	0	0	20.35	0.76	1	0
3	163.5	62.4	88	148	92	4.8	2	1.07	5.48	3.66	1.53	0	1	4	0	0	0	0	2	3	2	1	23.34	0.67	2	0
3	159	55.9	78.5	197	121	15.3	2	3.16	4.9	2.61	1.29	0	1	4	0	0	0	3	2	1	1	1	22.11	0.67	2	0
3	156.5	54.6	71	128	75	4.6	2	0.99	5.86	3.58	2.2	0	1	5	0	0	0	3	2	2	1	1	22.29	0.74	2	0
3	152.5	55.8	76	111	80	6.1	2	1.08	4.13	2.44	1.64	0	0	2	0	0	0	0	2	3	0	0	23.99	0.89	2	0
3	152	50.2	66	134	87	5.3	2	0.73	5.65	2.8	2.68	0	0	2	0	0	0	0	2	1	0	0	21.73	0.89	3	0
3	161	55.2	79	145	104	5.9	2	1.45	6.04	3.98	1.44	0	1	3	0	0	0	0	2	3	1	0	21.3	0.86	1	0
3	167.5	64	81	126	75	5.8	2	2.55	5.09	3.32	1.13	0	1	4	0	0	0	0	2	2	2	0	22.81	0.67	2	0
3	162	60.8	74.5	115	75	4.4	2	1.08	5.23	2.77	2.26	0	1	3	0	0	0	0	2	2	0	0	23.17	0.86	2	0
3	163.5	56.8	74	147	84	4.2	2	2.22	6.24	3.68	2.34	0	1	5	0	0	0	0	0	0	2	0	21.25	0.74	2	0
3	158	48.2	68	106	67	5.4	2	0.66	4.4	2.59	1.72	0	0	1	0	0	0	0	2	2	0	0	19.31	1.32	2	0
3	165.5	62.4	71.5	100	62	5	2	1.35	3.9	2.6	1.11	0	0	0	0	0	0	0	2	2	0	0	22.78	2.34	2	0
3	166	54.3	76	162	106	4.2	2	1.57	4.67	2.29	2.12	0	1	3	0	0	1	0	2	4	1	1	19.71	0.86	1	0
3	173	69.4	77	135	86	5.6	2	0.76	4.6	2.58	1.98	0	1	2	0	0	1	0	2	3	1	0	23.19	1.34	1	0
3	166	58.5	76	117	75	5.2	2	0.68	4.54	2.32	2.01	0	1	3	0	0	1	0	2	3	1	1	21.23	0.86	2	1
2	173	56.9	70.5	107	74	5	2	1.11	4.38	2.44	1.83	0	1	4	0	0	1	0	2	1	1	1	19.01	0.67	1	0
3	155	50.2	67.5	101	63	5	2	0.62	4	1.87	1.96	0	0	1	0	0	1	0	2	3	0	0	20.89	1.32	2	0
3	149.5	52.4	70	131	85	5.5	2	1	4.29	2.22	1.84	0	0	2	0	0	0	0	2	1	0	0	23.44	0.89	2	0
3	172	62	71.5	128	75	4.9	2	0.76	3.68	1.6	2.02	0	1	1	0	0	0	0	2	3	1	1	20.96	1.29	1	0
3	164	55.3	66	127	80	3.3	2	1.43	5.03	2.57	2.43	0	0	2	0	0	0	0	2	2	0	0	20.56	0.89	2	0
1	165.5	53.7	68	102	76	4.6	2	0.8	3.25	1.42	1.67	0	0	0	0	0	0	0	2	2	0	0	19.61	2.34	2	0
3	150.5	53.9	71	118	71	5.2	2	1.61	4.65	2.5	1.73	0	0	2	0	0	1	0	2	3	0	0	23.8	0.89	3	0
3	160	52.6	69	105	62	5.2	2	1.06	3.72	1.7	1.82	0	1	2	0	0	0	0	2	2	1	1	20.55	1.34	2	0
3	146	50.2	77.5	151	69	4.9	2	1.68	4.25	2.66	1.05	0	0	5	0	0	0	3	0	0	0	0	23.55	0.76	2	1
3	162.5	59	75	121	70	5.6	2	0.61	4.24	2.32	1.82	0	1	2	0	0	0	0	2	1	0	0	22.34	1.34	2	0
3	162.5	53.1	67	107	78	4.9	2	1.13	3.8	2.02	1.68	0	1	2	0	0	1	0	2	1	0	0	20.11	1.34	2	0
3	169.5	64.8	77	127	82	4.8	2	0.71	4.28	2.68	1.31	0	1	0	0	0	2	1	2	3	1	0	22.55	2.02	2	0
3	153.5	54.4	80	99	63	3.6	2	1.23	3.81	1.86	1.51	0	0	1	0	0	1	0	2	2	0	0	23.09	1.32	2	0
3	159.5	54.9	72	113	80	5.9	2	2.05	4.46	2.34	1.62	0	0	1	0	0	0	0	2	2	0	0	21.58	1.32	2	0
3	155	55	76	115	77	5.3	2	1.82	3.6	1.87	1.09	0	0	3	0	0	1	0	2	4	0	0	22.89	0.69	2	1
3	172	66	78	118	72	5.9	2	0.65	3.76	2.4	1.31	0	1	1	0	0	0	0	2	1	0	0	22.31	1.29	1	0
3	155.5	46.2	63	103	63	4.7	2	0.63	4.41	1.94	2.43	0	0	0	0	0	0	0	2	3	0	0	19.11	2.34	2	0
3	175.5	67	80	116	71	4.8	2	1.09	5.63	3.44	1.96	0	1	1	0	0	1	0	2	2	1	1	21.75	1.29	1	0
3	148	52.1	70	142	92	4.8	2	0.78	3.98	1.75	1.79	0	0	2	0	0	0	0	2	2	0	0	23.79	0.89	2	1
3	161.5	55.1	76	133	84	4.4	2	0.75	5.42	3.12	2.15	0	1	4	0	0	0	3	2	0	1	1	21.13	0.67	2	0
3	163.8	58.5	81	133	79	5.6	2	0.73	5.04	2.82	2.07	0	1	5	0	0	0	3	2	0	0	0	21.8	0.74	2	0
3	151	51	73	117	78	5.1	2	0.63	5.31	3.23	1.88	0	0	3	0	0	0	0	2	3	1	0	22.37	0.69	2	0
3	172	62.5	78.5	127	81	5.2	2	1.87	6.47	3.92	1.8	0	1	1	0	0	1	0	2	1	0	1	21.13	1.29	2	0
3	166	51	75	116	79	5.3	2	1.29	5.37	2.76	2.17	0	1	3	0	0	0	0	2	1	1	0	18.51	0.86	2	0
3	168	63.8	74	110	75	3.4	2	1.02	4	2.14	1.69	0	1	2	0	0	0	0	2	1	1	0	22.6	1.34	2	0
3	159	49.1	73	129	109	4.8	2	0.76	4.98	1.69	3.15	0	1	4	0	0	0	0	2	1	1	1	19.42	0.67	2	0
3	174.5	70.7	76	126	65	5.7	2	0.89	4.51	2.84	1.48	0	1	1	0	0	1	0	2	2	0	0	23.22	1.29	3	0
3	183.5	68.9	73.5	103	68	4.8	2	0.93	4.34	2.45	1.55	0	1	1	0	0	1	0	2	2	0	0	20.46	1.29	2	0
3	174.5	61.9	77	126	90	3.8	2	1.74	4.24	2.3	1.37	0	1	1	0	0	0	1	2	2	1	0	20.33	1.29	1	0
3	150	50	68	106	77	4.3	2	0.59	4.36	2.66	1.57	0	0	2	0	0	0	0	2	1	0	0	22.22	0.89	2	0
3	166	63.9	82.5	131	81	4.7	2	0.73	4.24	2.66	1.41	0	1	4	0	0	0	3	2	2	1	0	23.19	0.67	2	1
3	162.5	51.9	66	116	76	4.8	2	0.82	4.32	2.18	1.89	0	0	0	0	0	1	0	2	2	0	0	19.65	2.34	3	1
3	159.5	52.5	70	118	78	5.9	2	1.48	4.35	2.54	1.5	0	1	1	0	0	0	1	2	2	0	0	20.64	1.29	2	0
3	161	48.7	70	126	75	7.6	2	0.75	4.48	2.51	1.56	0	1	5	0	0	0	0	2	0	2	1	18.79	0.74	2	0
2	157	51.9	61	94	67	5.2	2	0.91	3.43	2.07	1.22	0	0	3	0	0	0	0	2	2	0	0	21.06	0.69	1	0
3	169	62.4	70.5	131	84	4.1	2	0.99	5.1	2.54	2.4	0	0	1	0	0	2	0	2	2	0	0	21.85	1.32	3	0
3	171.5	61.5	75	115	79	4.9	2	1.36	5.06	2.76	1.68	0	1	1	0	0	0	0	2	2	0	0	20.91	1.29	1	0
3	150	46.1	69	136	90	5.3	1	2.53	5.14	2.72	1.41	0	0	2	0	0	0	0	2	1	0	0	20.49	0.89	1	0
3	161	54.3	69	119	76	5.8	2	0.55	3.63	2.15	1.25	0	1	2	0	0	0	0	2	2	2	0	20.95	1.34	1	0
3	158	51.9	69	117	73	5.3	2	1.22	3.78	1.92	1.54	0	1	3	0	0	0	0	2	0	0	0	20.79	0.86	1	1
3	162	51	78	108	72	6.9	1	0.75	3.79	2.02	1.41	0	1	3	0	0	2	0	2	0	1	0	19.43	0.86	1	1
3	156	48.4	70	112	73	4.1	2	0.6	4.52	1.82	2.39	0	0	0	0	0	0	0	2	0	0	0	19.89	2.34	1	0
3	156	56	75	125	81	6.8	2	0.99	4.56	2.9	1.37	0	0	2	0	0	0	0	2	2	0	0	23.01	0.89	3	0
3	152.5	53.9	76	108	75	5.5	2	1.1	6.02	4.12	1.98	0	0	3	0	0	1	0	1	3	0	0	23.18	0.69	2	1
3	153	50.7	70	108	61	5.3	1	1.44	5.74	2.69	2.51	0	0	1	0	0	1	0	2	3	0	0	21.66	1.32	2	0
3	161	55.5	75	114	69	4.7	2	0.87	3.34	1.93	1.1	0	0	2	0	0	0	0	2	1	0	0	21.41	0.89	3	0
3	162	53.5	73	123	74	6.1	2	1.1	5.72	3.48	1.69	0	1	1	0	1	1	1	2	2	1	0	20.39	1.29	1	0
3	179.5	60.7	67	141	74	6.9	1	0.84	2.93	1.46	1.25	0	1	0	0	0	2	1	2	4	1	0	18.84	2.02	1	0
3	166.5	58	81	113	72	5.3	2	1.44	5.38	3.36	1.59	0	1	2	0	0	3	0	1	2	0	0	20.92	1.34	2	0
3	149.5	46.8	73	179	73	4.6	2	1.93	4.79	2.78	1.39	0	0	5	0	1	0	3	0	2	0	0	20.94	0.76	2	0
3	177.5	74.1	89.5	130	70	4.7	2	0.72	5.24	3.13	1.59	0	1	5	0	0	1	0	3	2	1	1	23.52	0.74	1	0
3	173	61.7	76	106	69	4.8	2	0.78	5.2	3.49	1.86	0	1	3	0	0	2	0	1	2	2	0	20.62	0.86	1	1
3	173.5	71.4	89	165	68	5.4	2	1.29	5.18	3.5	1.75	0	1	4	0	0	0	0	2	0	1	0	23.72	0.67	2	1
3	163.5	50.4	71	126	73	5.3	2	1.03	4.08	2.38	1.59	0	0	4	0	0	0	0	2	2	0	0	18.85	0.76	1	0
3	164	52	67	115	74	5.9	2	1.12	4.04	2.61	1.38	0	0	0	0	0	3	1	1	2	0	0	19.33	2.34	2	0
3	162	61.7	86	128	85	5.2	2	2.71	5.85	4.24	1.5	0	0	4	0	0	0	0	0	2	0	0	23.51	0.76	2	0
1	165	64.3	77	106	72	5.8	2	1.62	4.51	3.12	1.33	0	0	1	0	0	2	0	2	2	1	0	23.62	1.32	3	0
3	165.5	61.7	86.5	99	65	5.6	2	1.54	4.42	2.32	1.6	0	1	2	0	0	3	0	1	3	1	0	22.53	1.34	2	1
3	158	55.7	72	116	71	4.9	2	0.73	4.85	2.79	1.94	0	0	2	0	0	3	0	1	3	0	0	22.31	0.89	2	1
3	178	64.9	76.5	123	73	5.7	1	3.35	5.83	3.1	2.22	0	1	0	0	0	2	1	2	2	2	1	20.48	2.02	2	0
3	177	63.1	71	118	67	5.4	2	1.5	4.21	2	2.37	0	1	0	0	0	1	0	2	2	2	0	20.14	2.02	1	0
1	155.5	51.6	66	109	69	4.7	2	0.83	4.44	2.57	2.02	0	0	0	0	0	3	1	1	3	0	0	21.34	2.34	3	0
3	156.5	55.4	76.5	144	90	4.9	2	0.79	4.8	2.72	1.96	0	0	2	0	0	3	0	1	3	0	0	22.62	0.89	2	0
3	155	57.6	82	120	80	9.6	2	1.79	6.36	4.66	1.22	1	0	4	2	0	1	0	0	1	0	1	23.98	0.46	2	1
2	165	63.2	80.5	163	96	6.2	2	1.26	4.76	2.78	1.61	1	1	5	2	0	1	0	3	2	0	0	23.21	0.49	1	0
3	177	65.8	82	132	74	3.7	2	0.72	3.94	2.26	1.48	1	1	1	2	0	2	0	1	4	2	0	21	0.91	1	1
3	163	49.5	69	115	72	4.7	2	0.82	4.18	2.57	1.33	1	0	2	2	0	2	0	1	3	0	0	18.63	0.84	2	0
3	155	52.5	77	149	73	5.9	2	1.05	4.67	2.46	2	1	0	4	2	0	1	0	3	2	0	0	21.85	0.46	2	0
1	160	53	80	110	70	4.9	2					1	0	2	2	0	2	0	1	3	0	0	20.7	0.84	2	1
3	155	56.5	86	160	77	17.4	2	2.04	5.67	4.02	1.06	1	0	5	2	0	1	0	2	2	0	0	23.52	0.52	2	1
3	152	47.3	79	107	67	5.5	2	0.75	3.92	2.63	1.13	1	0	5	2	0	2	0	3	2	0	0	20.47	0.52	1	1
3	155.5	52.8	75	133	71	5.5	2	1.14	4.33	2.92	1.16	1	0	5	2	0	1	0	0	1	1	0	21.84	0.52	2	1
3	160	50.6	68	120	70	4.1	2	0.71	3.1	1.83	1.05	1	0	1	2	0	2	0	1	3	0	0	19.77	1.67	2	0
3	165.5	60.3	80	150	100	6.9	2	2.06	5.33	3.56	1.42	1	0	3	2	0	2	3	3	2	0	0	22.02	0.52	1	0
3	157	56.1	73	110	70	6.8	2	0.96	3.82	2.29	1.18	1	0	1	2	0	3	0	1	4	0	0	22.76	1.67	3	0
3	155	57.3	78	135	85	4.6	2	0.85	3.79	1.73	1.83	1	0	3	2	0	2	0	1	4	0	0	23.85	0.52	3	0
3	162	60.4	78.5	116	82	5	2	1.46	5.57	3.82	1.38	1	0	2	2	0	0	0	0	0	0	0	23.01	0.84	2	0
3	152	47	78.5	154	71	6	2	3.04	5.9	3.96	1.06	1	0	5	2	0	0	0	3	2	1	0	20.34	0.52	2	0
3	153	55.7	80	152	74	5.1	2	1.8	5.34	3.72	1.08	1	0	5	2	0	1	0	0	2	0	0	23.79	0.52	2	1
3	161	52.9	72.5	117	69	4.8	2	1.12	5.72	3.91	1.55	1	0	5	2	0	2	0	0	1	1	0	20.41	0.52	2	1
3	162	58.1	75	117	81	4.4	2	0.96	4.67	2.43	2.08	1	0	4	2	1	1	0	1	3	0	0	22.14	0.46	2	0
3	160.5	55	85.5	132	76	6.4	2	5.7	3.74	0.89	0.69	1	0	5	2	0	2	0	2	0	0	0	21.35	0.52	1	1
3	162	60.5	84	119	82	6.9	2	0.98	5.17	3.33	1.59	1	1	4	2	0	1	0	2	1	0	0	23.05	0.5	2	1
3	164	64.1	87	110	80	99.9	9	2.03	5.1	3.4	1.15	1	0	3	2	0	2	0	1	3	0	0	23.83	0.52	2	0
3	158	56.5	75	125	80	7	2	5.1	4.63	2.09	0.97	1	0	2	2	0	1	0	1	4	0	0	22.63	0.84	2	0
3	154	50.8	66	110	70	6.8	2	1.21	5.01	3.06	1.83	1	0	1	2	0	1	1	1	4	0	0	21.42	1.67	2	0
3	168	57.2	74	119	73	3.8	2	1.01	4.3	2.54	1.58	1	0	2	2	0	3	0	1	4	0	0	20.27	0.84	2	0
3	150.5	54.3	76	105	69	3.2	2	1.11	4.23	2.72	1.11	1	0	3	2	0	0	0	0	2	0	0	23.97	0.52	2	0
3	156	49.3	74	108	64	5.1	2	1.99	4.59	2.91	1.27	1	0	3	2	0	1	0	1	4	0	0	20.26	0.52	2	0
3	164	53.4	68	120	70	4.8	2	0.65	3.11	1.66	1.29	1	0	0	2	0	2	0	1	4	0	0	19.85	5.29	2	0
3	171	54.3	78	130	90	6.6	2	0.45	4.08	2.2	1.87	1	0	1	2	0	2	0	1	4	0	0	18.57	1.67	2	0
3	161	55.2	73	124	74	3.8	2	0.91	4.53	2.46	1.88	1	0	2	2	0	2	0	0	1	0	0	21.3	0.84	2	0
3	153	49.4	69	120	80	5	2					1	0	4	2	0	2	0	3	2	0	0	21.1	0.46	2	1
1	149	45.5	80.5	159	79	4.3	2	1.09	5.09	2.51	2.07	1	0	5	2	0	1	0	2	2	0	0	20.49	0.52	2	1
3	178	74.1	91	123	83	7.7	2	1.08	4.01	2.59	1.29	1	1	4	2	0	1	0	3	2	0	0	23.39	0.5	3	1
3	151	53	77	135	70	3.7	2	2.26	5.1	3.18	1.21	1	0	4	2	0	1	0	2	4	1	0	23.24	0.46	2	0
3	158	59.3	80	100	62	3.7	2	0.65	4.28	2.19	2.07	1	0	1	2	0	3	0	1	1	0	0	23.75	1.67	3	0
2	161	62	87.2	128	76	4.8	2	1.37	4.55	2.79	1.45	1	1	2	2	0	2	0	1	2	2	0	23.92	0.95	2	1
3	159	57.9	77	123	76	3.3	2	1.32	5.9	4.05	1.65	1	0	2	2	0	1	0	0	3	0	0	22.9	0.84	3	1
3	175	68	72	138	96	7.1	2	4.25	4.82	2.55	0.97	1	1	3	2	0	3	0	1	4	1	0	22.2	0.75	3	0
3	174	58.7	77	118	78	7.1	2	0.8	4.44	3.02	1.34	1	1	2	2	0	3	0	1	2	0	0	19.39	0.95	1	0
3	168	61	83	130	80	4.3	2	1.11	4.3	2.7	1.38	1	0	4	2	0	2	3	2	2	0	0	21.61	0.46	2	1
1	163	59.6	81	120	73	5.5	2	0.52	3.66	2.27	1.33	1	0	2	2	0	2	0	1	2	0	0	22.43	0.84	2	0
1	164	60.4	78	105	62	4.6	2	1.1	4.52	2.98	1.28	1	0	2	2	0	3	2	1	2	0	0	22.46	0.84	3	0
1	160	56	71	116	78	4	2	1.07	4.05	2.24	1.62	1	0	1	2	0	3	0	2	3	0	0	21.88	1.67	3	0
1	155	47.2	73	103	59	4.2	2	0.63	3.79	2.18	1.5	1	0	2	2	0	2	0	1	2	0	0	19.65	0.84	3	0
1	169	67	88	148	98	7.8	2	0.72	3.9	2.48	1.26	1	1	4	2	0	1	0	2	1	0	0	23.46	0.5	1	1
3	157	58.1	85.1	99	69	4.7	2	0.86	3.61	2.36	1.13	1	0	3	2	0	3	0	1	2	0	0	23.57	0.52	3	0
3	151	53.1	74	118	64	5.9	2	1.09	6.03	4.29	1.39	1	0	5	2	0	1	3	3	2	0	0	23.29	0.52	2	1
3	173	64.3	91	143	96	4.2	2	1.88	6.14	4	1.67	1	1	5	2	0	3	0	3	2	1	0	21.48	0.49	2	1
3	160	60	72	113	71	99.9	9	2.83	4.25	1.93	1.56	1	0	3	2	0	2	0	1	3	0	0	23.44	0.52	3	0
1	160	53	80	110	70	4.9	2	1.65	3.96	2.16	1.29	1	0	3	2	1	2	0	1	3	0	0	20.7	0.52	2	1
1	155	51.4	72	114	63	4.4	2	3.54	4.54	2.45	1.1	1	0	4	2	1	3	1	3	2	0	0	21.39	0.46	2	0
1	160	52	86	100	70	5.1	2	0.72	3.63	1.95	1.6	1	0	1	2	0	3	0	1	3	0	0	20.31	1.67	1	0
1	165	60	88	106	74	4	2					1	0	2	2	0	2	0	1	3	0	0	22.04	0.84	1	0
3	152	46	71	114	90	4.1	2					1	0	2	2	0	2	0	1	3	0	0	19.91	0.84	2	1
3	149	47.5	75	125	80	4.9	2	2.09	4.36	2.78	1.22	1	0	3	2	0	2	0	0	0	0	0	21.4	0.52	2	0
3	159	55.4	74	98	61	4.7	2	1.47	4.91	2.98	1.55	1	0	3	2	0	2	0	3	2	0	0	21.91	0.52	2	0
3	163	49.5	81	152	80	6.9	2	1.84	4.56	2.71	1.38	1	0	5	2	0	0	3	0	0	0	0	18.63	0.52	2	0
1	162	57.2	81	118	78	3.9	2	0.73	4.35	2.15	1.98	1	0	1	2	0	1	0	2	3	0	0	21.8	1.67	3	0
1	170	62	89	120	80	5.7	2					1	1	2	2	0	3	0	1	4	0	0	21.45	0.95	2	1
3	154	54.7	79	117	69	3.7	2	1.21	5.43	3.62	1.48	1	0	3	2	0	1	0	3	1	0	0	23.06	0.52	2	1
3	165	56.5	77	161	86	4.6	2	0.74	3.73	2.13	1.41	1	1	4	2	0	2	0	3	2	0	1	20.75	0.5	2	1
3	161	59.1	90	169	100	7	2					1	1	4	2	0	0	3	2	0	0	1	22.8	0.5	2	1
3	165	61.7	76.5	105	80	5.6	2	1.04	4.94	3.39	1.34	0	1	4	2	0	1	0	2	1	1	0	22.66	0.77	2	1
3	159	54.3	74.2	125	75	4.5	2	1.03	4.66	3.54	1.14	0	0	3	2	0	0	0	2	0	0	0	21.48	0.75	2	1
3	167.5	66.7	82.5	113	66	3.8	2	0.91	4.26	2.92	1.23	0	1	4	2	1	1	0	2	0	1	0	23.77	0.77	2	1
3	145	47.4	79	160	82	4.9	2	0.89	4.67	3.08	1.42	0	0	5	2	0	0	3	2	0	0	0	22.54	1	1	0
3	171	61.6	75	122	84	3.8	2	1.56	5.3	3.9	1.28	0	1	3	2	0	1	0	2	1	1	0	21.07	0.91	1	0
3	164.5	51.5	69	139	88	4	2	2.37	4.66	2.83	1.09	0	1	4	2	0	1	0	2	2	1	1	19.03	0.77	2	1
3	162.5	59.2	83.4	131	77	5.1	2	2.21	4.56	3.13	1.14	0	0	3	2	0	1	0	2	2	1	0	22.42	0.75	2	0
3	152	48.1	69	115	74	4.1	2	0.53	2.73	1.66	1.08	0	0	2	2	0	2	0	2	2	0	0	20.82	1.5	2	0
3	175	70.5	85.5	110	64	6.4	2	0.79	3.76	2.87	0.83	0	1	5	2	0	0	0	2	0	0	0	23.02	0.81	2	1
3	169	66.2	82.5	141	90	3.7	2	2.04	5.06	3.75	1.03	0	1	3	2	0	0	0	2	3	2	0	23.18	0.91	2	1
2	162	54.9	78	118	63	4.8	2	0.93	4.21	2.33	1.34	0	0	4	2	0	0	0	2	1	1	0	20.92	0.61	1	0
3	163	53	72.5	134	87	4.6	2	0.9	3.88	2.37	0.98	0	1	5	2	0	1	0	2	0	1	0	19.95	0.81	1	0
3	150.5	47.7	77.6	143	78	3.7	2	0.7	5.09	3.23	1.56	0	0	3	2	0	1	0	2	3	0	0	21.06	0.75	2	0
3	161	54.7	70.8	190	115	4.3	2	0.74	4.75	2.41	1.9	0	0	3	2	0	0	0	2	0	0	0	21.1	0.75	1	0
3	155.5	52	68	100	73	3.8	2	1.13	3.93	2.23	1.26	0	0	3	2	0	0	0	2	2	1	0	21.51	0.75	1	0
3	159	56.7	79.8	166	111	10.6	2	2.37	3.62	2.22	1.01	0	1	4	2	0	0	0	2	0	0	0	22.43	0.77	1	0
3	152	48.8	72.5	146	89	5.6	2	0.41	4.63	2.82	1.88	0	0	4	2	0	0	0	2	2	0	0	21.12	0.61	1	0
3	154.5	52.4	77	107	60	4.6	2	2.8	5.74	4.4	0.99	0	0	4	2	0	0	0	2	0	1	0	21.95	0.61	2	1
3	164	62.3	84.5	118	81	5.6	2	0.82	4.59	3.34	1.18	0	1	3	2	0	2	0	1	2	1	0	23.16	0.91	2	0
3	147.5	51.5	73.4	112	73	4	2	1.08	3.88	2.78	0.98	0	0	3	2	0	0	0	2	2	1	0	23.67	0.75	2	0
3	154.5	48.9	79	109	71	4.3	2	1.55	4.83	3.08	1.43	0	0	5	2	0	0	0	2	0	1	0	20.49	1	1	0
3	157.5	51.6	71	116	67	5.6	2	2.96	4.49	2.91	0.68	0	1	4	2	0	0	0	2	0	2	1	20.8	0.77	2	0
3	169	59.6	73.5	124	75	4.4	2	0.57	4.81	2.14	2.21	0	1	5	2	0	0	0	2	4	2	1	20.87	0.81	2	1
3	165.5	60.8	88	134	89	4.2	2	1.25	4.25	2.15	1.75	0	1	4	2	0	1	0	2	1	1	1	22.2	0.77	2	1
3	161	62.1	77.6	109	62	5.2	2	0.69	4.62	2.73	1.62	0	0	3	2	0	1	0	2	2	0	0	23.96	0.75	2	0
3	155	53.7	70	117	72	5.4	2	0.87	4.26	2.98	1.05	0	0	2	2	0	0	0	2	1	0	0	22.35	1.5	2	0
3	155.5	52.7	70.5	116	69	4.8	1	1.79	4.81	2.2	1.74	0	0	1	2	1	1	0	2	1	0	0	21.79	3.14	3	1
3	159	55.6	73	113	76	3.9	2	1.4	3.79	2.19	1.03	0	0	2	2	0	1	0	2	2	0	0	21.99	1.5	2	0
3	161	58.9	81	127	83	3.7	2	0.73	5.59	3.72	1.43	0	0	4	2	0	0	0	2	1	0	0	22.72	0.61	1	0
3	162	60	86.5	116	75	3.8	2	0.56	5.57	3.13	1.93	0	0	1	2	0	0	0	2	0	0	0	22.86	3.14	3	0
3	154	46.9	71	131	74	3.7	2	0.64	3.31	1.8	1.3	0	1	4	2	0	0	0	2	1	1	0	19.78	0.77	2	1
3	146	42	76	116	75	3.7	2	2.32	4.44	2.64	0.89	0	0	5	2	0	0	0	2	0	1	0	19.7	1	2	0
3	161	58.2	80	111	65	99.9	9	1.01	4.1	2.41	1.32	0	0	3	2	0	0	0	2	0	1	0	22.45	0.75	1	0
3	146	44.7	79.5	131	75	4.2	2	1.5	5.27	3.69	1.07	0	0	4	2	0	0	0	2	0	1	0	20.97	0.61	2	0
1	149	52.3	80.5	151	92	4.3	1	1.91	5.68	3.76	1.42	0	0	3	2	0	1	0	2	1	0	0	23.56	0.75	2	0
3	166	64.3	86	94	59	5.6	2	2.86	4.32	2.8	0.87	0	1	3	2	0	0	0	2	2	1	0	23.33	0.91	2	0
3	175.5	72.4	82	135	80	5.8	2	2.25	5.68	3.86	1.16	0	1	2	2	0	0	0	2	3	1	0	23.51	1.69	2	1
3	153	56.1	79	113	77	3.3	2	0.98	4.13	2.58	1.04	0	0	2	2	0	1	0	2	1	0	0	23.97	1.5	3	0
2	155	56.1	75	106	64	4.7	2	1.16	3.97	2.55	1.03	0	0	3	2	0	1	0	2	2	0	0	23.35	0.75	2	0
3	166.5	57.7	76	116	63	99.9	9					1	1	1	2	0	1	0	2	3	1	0	20.81	0.91	1	0
2	178.7	62.9	71.5	120	69	99.9	9					1	1	0	2	0	1	1	0	3	1	0	19.7	1.63	1	1
3	173	71.3	82.5	112	62	99.9	9					1	1	1	2	0	3	0	1	3	0	0	23.82	0.91	2	0
2	167.5	53.4	70.5	116	60	99.9	9					1	1	0	2	0	2	1	1	2	1	0	19.03	1.63	1	0
3	170	67	83	110	80	99.9	9					1	1	2	2	0	3	0	1	3	1	1	23.18	0.95	1	0
2	162.5	48.9	68.2	122	71	99.9	9					1	1	1	2	0	0	0	2	2	1	0	18.52	0.91	1	0
3	172.5	70.8	89.2	129	86	99.9	9					1	1	3	2	1	2	0	2	2	0	1	23.79	0.75	2	0
3	161	56	80.2	127	83	99.9	9					1	1	4	2	0	0	0	3	2	2	1	21.6	0.5	1	1
2	166.9	58.4	76.5	127	79	99.9	9					1	1	1	2	0	0	0	2	4	1	0	20.97	0.91	1	0
3	169	64.6	77.7	102	61	99.9	9					1	0	2	2	0	3	0	1	3	0	0	22.62	0.84	3	0
3	177	71.3	83	109	61	99.9	9					1	1	3	2	0	3	0	1	3	1	0	22.76	0.75	2	0
3	158.6	58.9	85.4	118	78	99.9	9					1	0	4	2	0	1	0	2	4	0	0	23.42	0.46	2	1
3	162	53.7	72.6	112	72	99.9	9					1	1	2	2	0	1	0	2	0	1	0	20.46	0.95	1	0
3	155.5	47.8	68	107	63	99.9	9					0	0	1	2	1	1	0	2	1	0	0	19.77	3.14	1	0
3	158	59.6	84	162	90	4.9	2					0	0	5	2	0	0	3	0	2	1	0	23.87	1	2	0
3	185.5	70.9	87	112	71	5.6	2	2.13	3.64	2.2	1	0	1	2	2	0	2	0	1	2	1	0	20.6	1.69	1	0
3	172	64	85	145	93	3.7	2	2.26	6.86	5.5	1.37	0	1	4	2	0	2	0	1	2	1	1	21.63	0.77	1	0
3	157	52	69	106	66	4.2	2	0.79	3.33	1.78	1.43	0	0	1	2	0	3	0	1	4	0	0	21.1	3.14	2	0
3	145.5	46	65	127	83	3.2	2	0.41	3.61	2.28	1.54	0	0	2	2	0	3	0	1	3	0	1	21.73	1.5	2	1
3	165	57	85	104	69	99.9	9					0	1	3	2	1	2	0	1	2	2	1	20.94	0.91	2	1
3	171.5	56.2	74	94	67	6	2	1.12	4.21	2.7	1.26	0	1	3	2	0	3	0	1	2	1	0	19.11	0.91	1	0
2	184.5	70.6	81	119	73	4.1	2	1.16	3.29	1.79	1.44	0	1	1	2	0	3	1	1	3	1	0	20.74	2.71	1	1
2	175	70.7	83	120	71	5.4	2	0.98	3.15	2	0.86	0	1	1	2	0	3	0	1	3	0	0	23.09	2.71	2	0
3	159	55.6	79	114	65	4.2	2	1.51	6.27	4.82	1.58	0	0	2	2	0	3	2	1	2	0	0	21.99	1.5	2	0
3	149.5	51.3	74	127	82	4.8	2	1	6.58	4.88	1.72	0	0	3	2	0	1	0	1	3	0	0	22.95	0.75	3	0
3	156	55.9	78	128	87	3.8	2	1.93	4.44	3.08	1.13	0	0	2	2	0	1	0	1	1	0	0	22.97	1.5	3	0
3	160	60.2	82.8	109	75	5.1	2	4.04	6.77	4.41	1.47	0	0	3	2	0	3	0	1	4	0	0	23.52	0.75	2	0
3	191	72.2	76.4	151	99	3.3	2	1.05	4.59	3.28	1.25	0	1	3	2	0	3	0	1	4	1	0	19.79	0.91	1	1
3	162.5	52.7	77.4	120	84	3.4	2	1.03	4.24	2.78	1.59	0	1	4	2	0	2	0	1	2	1	1	19.96	0.77	1	0
3	177.5	67.3	85	150	85	5	2	3.98	5.35	3.28	2.09	0	1	3	2	0	3	0	1	4	2	1	21.36	0.91	1	1
3	162.5	58.2	79	144	88	4.2	2	0.66	3.77	2.48	1.34	0	1	1	2	0	2	0	1	2	1	1	22.04	2.71	1	0
3	179	59.6	70.6	108	72	4.2	2	0.37	3.75	2.23	1.78	0	1	3	2	0	1	0	1	2	0	0	18.6	0.91	1	0
3	170	56.3	75	121	85	6.3	2	0.43	5.02	2.97	2.21	0	1	4	2	0	1	0	1	0	1	1	19.48	0.77	1	0
3	153	43.9	63.6	96	55	3.8	2	0.9	3.85	2.62	1.64	0	0	3	2	0	1	0	1	4	0	0	18.75	0.75	1	0
3	158	53.5	68.5	117	76	4.4	2	0.39	4.05	2.43	1.76	0	0	2	2	0	3	0	1	3	0	0	21.43	1.5	2	0
3	162	52.6	74	113	63	4.8	2	0.45	4.4	3.33	1.86	0	0	2	2	0	2	0	1	3	0	0	20.04	1.5	1	0
3	169	67.2	87.5	127	73	4.5	2	1.29	4.47	3.51	1.52	0	1	3	2	1	2	0	2	0	1	1	23.53	0.91	2	0
3	166	59.1	79	125	76	5.7	2	2.06	4.41	3.53	1.14	0	0	3	2	0	3	0	1	4	0	0	21.45	0.75	3	0
3	178.5	69.2	86	122	72	6.3	1	1.37	4.4	3.19	1.39	0	1	3	2	0	3	0	1	2	1	0	21.72	0.91	2	0
3	167.5	66	79	149	90	4.7	2	4.34	3.49	1.58	0.87	0	1	4	2	0	1	0	1	0	0	1	23.52	0.77	2	0
3	170	68.5	78	135	66	5.3	2	0.81	6.17	4.82	1.69	0	1	3	2	0	3	0	1	2	1	1	23.7	0.91	2	0
3	164.5	63.6	83	145	83	4.1	2	0.75	4.77	3.41	1.54	0	1	3	2	1	3	0	1	3	1	0	23.5	0.91	2	0
1	176.5	70.7	86.5	122	55	99.9	9	0.68	4.44	2.85	1.67	0	1	0	2	0	1	1	2	3	0	1	22.69	7	2	0
3	161.5	55	74.4	114	74	3.7	2	0.51	3.86	2.16	1.9	0	1	3	2	1	3	0	1	2	1	0	21.09	0.91	2	1
3	163.5	58.7	79	144	85	4.7	2	0.88	6.86	4.91	2.4	0	1	3	2	0	2	0	1	2	1	1	21.96	0.91	2	0
3	178.5	75.7	92	154	87	5.2	2	2.91	4.68	2.98	0.91	0	1	3	2	0	3	0	1	2	1	0	23.76	0.91	2	1
3	164.1	64.5	85.2	162	84	19.2	1	1.7	4.14	3.11	1.1	0	1	4	2	0	1	0	1	2	2	1	23.95	0.77	2	1
3	166	61.1	79	123	85	5.2	2	1.34	3.51	2.08	1.38	0	1	3	2	0	3	0	1	2	1	1	22.17	0.91	1	0
3	169	63.1	75.2	115	72	4.4	2	1.05	5.2	3.77	1.59	0	1	4	2	0	0	0	2	0	0	0	22.09	0.77	2	1
3	158	55.9	82	183	95	6.1	1	2.3	4.79	3.57	1.05	0	1	4	2	0	2	0	2	1	1	1	22.39	0.77	2	1
3	177.5	74	88.8	175	68	99.9	9	5.81	5.57	2.55	1.45	0	1	3	2	0	1	0	1	2	1	1	23.49	0.91	2	0
3	169	67.8	89	145	84	99.9	9	2.79	4.2	2.26	1.58	0	1	4	2	0	0	0	2	1	0	1	23.74	0.77	2	1
3	172.5	71.3	87.2	96	65	5.6	1	1.52	3.92	2.79	0.71	0	1	4	2	0	2	0	1	0	0	0	23.96	0.77	2	0
3	160	50.2	72.2	121	72	3.4	2	1.1	2.86	1.56	1.09	0	1	0	2	0	0	1	2	2	1	0	19.61	7	2	0
3	168	67	89.4	134	87	4.9	2	1.14	3.96	2.65	1.31	0	1	3	2	1	1	0	2	4	1	0	23.74	0.91	2	0
3	168	67	81	111	60	6	1	0.65	2.44	1.4	0.85	0	1	2	2	0	1	0	2	3	1	0	23.74	1.69	2	0
3	160	51.6	69	125	69	4.9	1	0.42	4.13	2.64	2.05	0	1	1	2	0	1	0	2	0	0	1	20.16	2.71	1	0
3	174.2	66.9	75.5	129	81	6.1	1	0.84	3.13	1.77	1.17	0	1	2	2	0	0	0	2	0	0	0	22.05	1.69	2	0
3	161.5	59	78	126	73	99.9	9	0.53	4.7	2.46	1.85	0	1	3	2	0	0	0	2	1	1	1	22.62	0.91	1	0
3	165.8	64.2	82.6	146	96	4.3	1	2.94	3.85	2.03	0.75	0	1	2	2	0	1	0	2	1	0	0	23.35	1.69	2	0
1	157	57	66	90	60	99.9	9					1	0	2	2	1	3	0	1	4	0	0	23.12	0.84	3	1
3	180	65	91	110	70	99.9	9					1	1	1	2	0	3	0	1	3	1	0	20.06	0.91	1	0
2	169	56.6	70.6	110	58	99.9	9					0	1	0	2	0	3	1	0	2	1	0	19.82	7	1	0
3	175.5	66.8	76.5	999	999	99.9	9					0	1	0	2	0	1	1	1	3	0	0	21.69	7	2	0
3	166	53.1	71.5	121	75	6.2	1					0	1	4	2	0	2	0	1	0	1	1	19.27	0.77	1	1
3	170	60	77	999	999	99.9	9					1	1	2	2	0	2	2	2	1	1	0	20.76	0.95	2	0
3	170	54	70	999	999	99.9	9					1	1	1	2	0	1	0	2	3	1	1	18.69	0.91	1	0
3	170	58	70	999	999	99.9	9					1	1	1	2	0	3	0	2	2	1	0	20.07	0.91	1	0
1	172	60	82	120	80	4.5	2					0	1	2	2	0	2	0	1	2	1	0	20.28	1.69	1	0
1	174	65	78	135	75	5.2	2					0	1	2	2	0	2	0	2	3	1	1	21.47	1.69	2	0
3	170.2	63.3	81.4	124	65	4.3	2					0	1	1	2	0	1	0	2	2	0	0	21.85	2.71	1	1
3	172	55	76	135	75	4.2	2					0	0	2	2	0	1	0	2	0	0	0	18.59	1.5	2	0
3	162	50	71	125	70	4.5	2					0	0	3	2	0	0	0	2	0	0	0	19.05	0.75	2	0
3	172	60	72	120	76	3.7	2					0	1	2	2	0	1	0	2	1	0	0	20.28	1.69	2	0
3	158	52	71	130	75	4.5	2					0	0	2	2	0	1	0	2	0	0	0	20.83	1.5	2	0
1	182	78	79	130	69	6.1	2					0	1	2	2	0	1	0	2	2	1	1	23.55	1.69	2	0
1	170	58	80	130	70	4.6	2					0	1	3	2	0	1	0	2	0	0	0	20.07	0.91	2	0
3	167	62	72	160	85	3.8	2					0	1	2	2	0	1	0	2	2	0	0	22.23	1.69	3	1
3	155	55	80	110	78	3.9	2					0	0	2	2	0	0	0	2	2	0	0	22.89	1.5	1	1
3	158	55	76	120	80	3.7	2					0	0	4	2	0	0	3	2	0	0	1	22.03	0.61	2	0
1	170	65	86	135	80	4.3	2					0	1	4	2	0	2	0	3	2	2	1	22.49	0.77	2	0
3	158	47	71	120	80	4.1	2					0	0	2	2	0	3	0	1	3	0	1	18.83	1.5	2	0
3	164	55	88	110	70	3.4	2					0	0	2	2	0	3	0	1	3	0	0	20.45	1.5	2	0
3	170	62	81	135	70	99.9	9					0	1	5	2	0	2	0	1	3	1	1	21.45	0.81	2	1
3	168	56	76	120	65	4.3	2					0	1	3	2	0	0	0	2	0	0	1	19.84	0.91	2	0
3	160	53	74	110	65	4.2	2					0	0	3	2	0	1	0	2	2	0	0	20.7	0.75	2	0
3	165	57	80	120	70	4.2	2					0	0	3	2	0	1	0	2	3	0	0	20.94	0.75	2	0
3	165	62	80	120	70	4.2	2					0	0	3	2	0	0	0	2	2	0	0	22.77	0.75	2	0
3	172	60	78	135	70	4.7	2					0	1	5	2	0	0	0	2	0	0	0	20.28	0.81	1	0
3	164	58	76	120	80	3.9	2					0	0	2	2	0	1	0	2	2	0	0	21.56	1.5	2	0
3	179	70	80	130	70	4.2	2					0	1	1	2	0	1	0	2	2	0	0	21.85	2.71	2	0
3	165	60	72	114	77	4.6	2					0	0	2	2	0	2	0	1	3	0	0	22.04	1.5	2	0
3	176	70	72	135	999	5.9	2					0	1	3	2	0	1	0	2	3	1	1	22.6	0.91	2	0
3	170.7	61.3	76.5	130	70	99.9	9					1	1	0	2	0	1	0	2	2	1	0	21.04	1.63	2	0
3	177.2	64.9	73.5	129	78	99.9	9					1	1	1	2	0	2	1	1	3	1	0	20.67	0.91	1	0
1	170	58.3	69.1	119	67	99.9	9					1	1	0	2	0	2	0	2	2	0	1	20.17	1.63	2	0
3	166.8	54.1	64.1	106	65	99.9	9					1	0	1	2	0	2	1	2	2	1	0	19.44	1.67	3	0
3	153.5	52.3	83	166	82	5.4	2	1.99	5.76	3.8	1.43	0	0	4	2	0	0	0	3	2	0	0	22.2	0.61	1	0
3	156	58.2	80	120	80	4.3	2	0.82	5.45	4.34	1.34	0	0	2	2	0	1	0	1	2	0	0	23.92	1.5	2	1
3	177	68.4	87	173	112	4.9	2	1.4	5.49	3.91	1.31	0	1	4	2	0	1	0	2	4	1	1	21.83	0.77	2	1
3	173.5	68.8	87	176	78	7	2	3.7	6.04	3.83	1.07	0	0	4	2	0	0	0	3	1	0	0	22.86	0.61	1	1
3	161.5	60.4	93	114	75	4.6	2	0.68	4.06	2.32	1.77	0	0	5	2	0	0	3	0	0	0	0	23.16	1	1	1
3	164.5	56.2	76	155	94	6.1	2	2.66	4.99	2.3	1.57	0	1	3	2	0	2	0	1	2	1	1	20.77	0.91	1	1
3	156.5	56.4	80	122	64	7.9	2	1.32	3.56	2.2	1.15	0	0	3	2	1	2	0	0	0	0	0	23.03	0.75	1	1
3	151.5	52.8	79	144	84	5.1	2	1.5	4.89	3.15	1.51	0	0	3	2	0	2	0	0	1	0	0	23	0.75	2	0
3	167	54.5	76.5	110	63	5.4	2	0.86	4.08	2.56	1.38	0	0	3	2	0	3	0	1	1	0	0	19.54	0.75	1	0
3	148.5	46.8	80	128	82	5.8	2	3.78	4.3	1.92	0.91	0	0	4	2	0	0	3	2	0	1	0	21.22	0.61	3	0
3	175	57.1	72.5	139	98	3.4	2	1.03	5.04	2.77	2.01	0	1	4	2	0	1	0	3	3	1	1	18.64	0.77	1	1
3	152	49.8	71	103	63	5.3	2	1.69	4.31	1.88	1.62	0	0	2	2	0	1	0	2	0	0	0	21.55	1.5	1	1
3	176	65	80.2	132	75	3.8	2	0.61	4.67	2.82	1.71	0	1	1	2	0	0	0	2	1	1	0	20.98	2.71	2	0
3	160	60	83	139	77	5.1	2	1.44	4.75	2.76	1.45	0	1	4	2	0	0	0	2	1	0	0	23.44	0.77	2	0
3	162.5	57.4	81.6	127	89	4.3	2	3.03	5.89	3.92	1.12	0	0	4	2	0	0	0	2	1	0	0	21.74	0.61	1	0
3	176.2	68.4	78	117	72	4.1	2	0.9	4.27	2.83	1.21	0	1	2	2	0	0	0	2	1	1	0	22.03	1.69	2	0
3	159.8	56.8	74.4	136	78	3.8	2	0.73	4.05	2.57	1.35	0	0	3	2	0	0	0	2	1	0	0	22.24	0.75	2	0
2	167.5	66.8	83.5	130	80	4.7	2	1.06	4.19	2.53	1.38	0	1	3	2	0	2	0	2	2	1	0	23.81	0.91	1	0
3	164	63.5	87	136	81	3.7	2	0.94	3.33	1.71	1.29	0	1	5	2	0	2	0	3	3	2	0	23.61	0.81	2	0
1	152.5	55.5	81.5	147	93	4	2	1.98	6.68	4.9	1.45	0	0	3	2	1	2	0	2	2	0	0	23.86	0.75	3	0
2	161	50.6	67.8	128	83	3.3	2	0.71	3.06	1.05	1.78	0	1	2	2	0	1	0	0	0	1	0	19.52	1.69	1	0
3	160	57	67	110	70	4.3	2	0.92	5.03	3.3	1.67	0	0	3	2	0	2	0	1	3	0	0	22.27	0.75	2	1
3	159	57.3	90	157	78	9.2	2	2.72	3.63	1.98	0.83	0	0	4	2	0	0	0	0	2	1	0	22.67	0.61	2	0
3	160	61.2	74.2	113	69	4.4	2	0.73	4.13	2.48	1.57	0	0	2	2	0	1	0	0	0	0	0	23.91	1.5	2	0
3	165	62.7	85.5	116	73	8.4	2	3.62	5.78	3.86	1.09	0	1	2	2	0	1	0	2	0	1	0	23.03	1.69	1	1
3	170	54.6	70.5	123	77	4.6	2	1.83	4.37	2.77	1.33	0	1	5	2	0	0	3	2	0	1	0	18.89	0.81	1	1
3	155.5	49.3	68	109	66	4.9	2	1.16	3.69	1.95	1.66	1	0	2	2	0	1	0	2	2	0	0	20.39	0.84	2	0
3	153.5	56.3	83	133	81	5.1	2	1.5	6.53	4.69	1.93	1	0	4	2	0	0	0	3	3	1	0	23.89	0.46	2	1
3	151.5	44	72	126	76	4.9	2	1	8.23	6.93	2.16	1	0	5	2	0	2	3	3	3	0	0	19.17	0.52	1	1
3	165.5	60.9	81	130	80	5.5	2	2.13	4.59	3.41	0.89	1	1	5	2	0	3	0	1	2	2	0	22.23	0.49	2	0
3	168	65.2	82	107	68	4.8	2	2.17	6.67	4.5	1.72	1	0	3	2	0	2	0	0	1	0	0	23.1	0.52	2	0
3	167.5	67.3	79	163	101	8.2	2	2.7	4.36	2.39	1.29	1	1	5	2	0	0	0	2	0	2	0	23.99	0.49	2	1
3	178	71.1	86	102	72	7.2	2	0.75	4.96	3.66	1.59	1	1	4	2	1	2	0	1	1	1	0	22.44	0.5	1	1
3	160	57.3	78	138	87	4.7	2	1.49	3.84	1.88	1.53	1	0	4	2	0	1	0	0	2	0	0	22.38	0.46	2	1
3	160	58.4	88	164	81	5.2	2	1.69	5.18	3.74	1.7	1	0	5	2	0	0	0	3	2	2	0	22.81	0.52	2	1
3	162.5	60.3	82	112	67	4.2	2	3.17	5.68	4.02	1.16	1	0	4	2	0	1	0	0	2	1	0	22.84	0.46	1	0
3	150	51.2	75	122	78	5.6	2	7.49	4.98	1.4	0.84	1	0	3	2	0	2	0	1	4	0	0	22.76	0.52	2	0
3	167.5	59.5	82	120	80	5.3	2	1.21	5.55	3.61	1.87	1	1	5	2	0	2	0	3	2	0	0	21.21	0.49	1	0
3	158.6	59.7	72.3	134	86	4.9	2	1.37	4.4	2.73	1.35	1	0	2	2	1	0	0	0	2	1	0	23.73	0.84	2	0
1	154	49.4	71	104	74	5.4	2	2.16	3.57	2.29	0.84	1	0	1	2	0	1	0	2	2	0	0	20.83	1.67	2	0
3	173	56.7	77	118	77	4.9	2	0.98	4.86	3.05	1.4	1	1	4	2	0	0	0	3	1	0	0	18.94	0.5	1	1
3	168.5	64.5	84	117	76	5	2	1.67	6.68	5	1.47	1	1	4	2	0	2	0	1	4	1	1	22.72	0.5	2	1
1	153.5	53.2	80	138	85	6.3	2	1.36	5.62	3.23	1.63	1	0	5	2	0	2	0	1	4	0	0	22.58	0.52	2	1
3	170	58.3	73	117	77	4	2	2.03	2.86	1	1.25	1	1	3	2	0	2	0	0	2	1	1	20.17	0.75	2	0
3	172.5	65.2	78	113	74	4.1	2	0.82	6.52	3.48	2.9	1	1	4	2	0	1	0	3	1	0	1	21.91	0.5	1	1
3	154	46.9	67.9	126	79	3.9	2	1.11	4.9	2.59	2.1	1	0	2	2	0	2	0	1	2	0	0	19.78	0.84	2	0
3	161	57.6	79	108	67	5	2	1.52	4.5	2.95	1.14	1	0	4	2	0	2	0	3	3	0	0	22.22	0.46	2	1
3	165.5	56	74	98	70	6.2	2	1.45	4.26	2.73	1.46	1	0	3	2	0	1	0	0	0	0	0	20.45	0.52	2	0
2	174	70.7	87	111	69	5.5	2	0.94	5.21	3.48	1.54	1	1	2	2	0	3	0	1	2	0	0	23.35	0.95	1	1
3	176	70.7	81	133	86	5.2	2	1.49	7.04	5.38	1.4	1	1	2	2	0	3	0	1	4	0	0	22.82	0.95	2	1
3	173	69.1	79	161	103	5.1	2	0.65	4.84	2.65	2.29	1	1	3	2	1	3	0	1	3	0	1	23.09	0.75	2	1
3	159	50.5	71.2	101	75	5.2	2	0.73	4.46	2.08	2.03	1	0	2	2	0	3	0	1	2	0	0	19.98	0.84	1	1
3	160	51.1	68	100	80	99.9	9	0.64	4.75	3.08	1.71	1	0	2	2	0	3	0	1	4	0	0	19.96	0.84	1	1
3	156.6	53.8	72.4	108	70	4.4	2	0.64	3.72	2.07	1.77	1	0	3	2	0	3	0	1	2	0	0	21.94	0.52	2	1
3	164	59.5	80.3	123	85	5.6	2	2.29	4.7	2.63	1.24	1	0	3	2	0	3	0	1	4	0	0	22.12	0.52	2	1
3	169.5	62.9	82	122	78	4.6	2	1.34	5.19	3.55	1.37	1	1	4	2	0	3	0	1	3	0	0	21.89	0.5	2	0
1	154.5	50.4	65	108	71	4.8	2	0.5	3.44	1.88	1.56	1	0	2	2	0	3	0	1	3	1	0	21.11	0.84	3	1
2	171	67.1	84.2	150	99	7.7	2	1.28	5.17	3.67	1.34	1	1	3	2	0	3	0	1	2	0	0	22.95	0.75	1	1
3	152.5	49.9	78.7	136	76	4.4	2	1.35	5.88	4.11	1.37	1	0	4	2	0	2	0	1	3	0	0	21.46	0.46	1	1
1	155.5	57.3	89.2	116	64	5.1	2	1.7	6.8	4.69	1.37	1	0	4	2	0	2	0	3	3	0	0	23.7	0.46	3	1
3	170.5	66.2	80.2	116	86	5.5	2	2.05	5.16	3.32	1.39	1	0	3	2	0	3	0	1	3	0	0	22.77	0.52	2	1
3	152.5	54.9	75	118	73	5.5	2	1.17	4.61	3.24	1.22	1	0	4	2	0	2	0	1	2	0	0	23.61	0.46	2	1
1	160	58.2	84.1	123	85	5.4	2	2.81	5.55	3.07	1.57	1	0	3	2	0	3	0	1	3	0	0	22.73	0.52	3	1
3	165.5	56.5	72	104	72	3.8	2	1.25	6.89	4.25	2.92	1	0	3	2	0	3	0	1	4	0	0	20.63	0.52	2	0
3	163.5	62.8	92.3	146	95	4.6	2	2.46	5.19	3.27	1.04	1	1	4	2	0	2	0	1	1	0	0	23.49	0.5	2	1
1	157	53.9	70	118	78	3.6	2	0.84	4.55	2.33	1.97	1	0	1	2	0	3	0	1	4	0	0	21.87	1.67	3	0
3	157.5	52.4	76	128	79	5.5	2	3.11	4.39	2.34	1.09	1	0	3	2	0	3	0	1	4	0	0	21.12	0.52	2	0
1	178.5	70.5	74	110	67	4.7	2	1.35	3.73	1.99	1.51	1	0	0	2	0	2	1	0	3	0	0	22.13	5.29	3	1
3	159.3	52.3	71	105	72	4.4	2	0.76	4.92	2.75	1.91	1	0	2	2	0	3	0	1	2	0	0	20.61	0.84	2	0
3	158	58	80	123	81	3.6	2	0.62	4.06	2.1	2.12	1	0	3	2	0	2	0	1	4	0	0	23.23	0.52	2	1
3	160	59.3	78	112	73	6.2	1	4.04	4.76	2.62	1.07	1	0	4	2	1	3	3	2	2	0	0	23.16	0.46	2	0
3	158	57.6	79	108	76	4.7	2	1.3	4.89	3.27	1.23	1	0	2	2	0	2	0	2	2	1	0	23.07	0.84	2	0
1	171.5	70	93	145	86	5.5	2	1.39	5.46	3.69	1.35	1	1	3	2	0	3	0	1	4	0	0	23.8	0.75	2	1
3	171.5	59.4	72	107	76	99.9	9	1.95	6.56	4.66	1.58	1	0	3	2	0	2	0	3	0	0	0	20.2	0.52	2	1
1	170	59.9	72	114	78	4.6	2	0.8	3.85	2.14	1.47	1	0	1	2	0	3	0	1	2	0	0	20.73	1.67	1	1
2	162.5	58	73	129	85	5.1	2					1	0	3	2	0	3	0	1	3	0	0	21.96	0.52	1	0
3	174.2	59.5	72	115	64	99.9	9					0	1	1	2	0	1	0	2	1	1	0	19.61	1.49	1	0
3	158.1	52.7	84.3	156	86	99.9	9					0	0	5	2	0	0	0	0	0	0	0	21.08	0.61	1	0
3	154.3	49.6	74.3	106	69	99.9	9					0	0	2	2	0	0	0	2	0	0	0	20.83	0.72	2	0
3	165	61.3	80	143	80	5	2					0	1	3	2	0	1	0	2	0	1	1	22.52	0.57	2	0
3	160.4	58.2	78	105	74	3.9	2					0	0	3	2	0	1	0	2	2	0	0	22.62	0.56	2	0
1	170	63.8	83	130	77	5.3	2					0	1	3	2	0	1	0	2	0	1	0	22.08	0.57	2	0
3	168.2	65.2	75	130	80	99.9	9					0	1	0	2	0	2	1	2	4	1	0	23.05	3.02	3	1
3	158	47.8	76	108	70	3.8	2					0	1	3	2	0	1	0	2	2	1	1	19.15	0.57	1	0
3	168	63.7	78	129	91	99.9	9					0	1	3	2	0	0	0	2	0	0	1	22.57	0.57	2	0
3	154	48.8	79	152	95	99.9	9					0	1	4	2	0	0	0	2	0	1	1	20.58	0.44	1	1
3	161	60.4	85	110	57	2.4	2					0	1	4	2	0	1	0	2	1	1	0	23.3	0.44	2	0
3	160	51.4	82.4	134	57	99.9	9					0	1	5	2	0	0	0	2	0	1	0	20.08	0.44	1	0
3	151	49.9	72	142	87	4.2	2					0	0	3	2	0	0	0	2	0	0	0	21.89	0.56	1	0
3	170	64.1	81	108	64	99.9	9					0	1	3	2	0	2	0	2	0	1	0	22.18	0.57	1	1
3	168.4	57	75	119	74	99.9	9					0	1	0	2	0	2	1	0	2	0	0	20.1	3.02	2	1
2	153	45.9	78	118	65	99.9	9					0	0	4	2	0	0	0	2	2	1	0	19.61	0.42	1	0
3	156	47.1	71	129	77	99.9	9					0	1	5	2	0	0	3	0	0	1	1	19.35	0.44	2	1
3	166	63.4	84	138	71	99.9	9					0	1	4	2	0	0	0	2	0	1	1	23.01	0.44	2	0
3	149	48.8	72	119	77	99.9	9					0	0	4	2	0	0	0	2	0	0	0	21.98	0.42	2	0
3	153.7	46.5	68	143	77	99.9	9					0	0	5	2	0	1	0	2	0	0	0	19.68	0.61	1	1
3	166	56.3	69	108	68	4.6	2					0	1	1	2	0	1	0	2	4	1	0	20.43	1.49	1	0
3	167.3	56.8	67	130	87	4.3	2					0	0	0	2	0	3	1	1	2	0	0	20.29	5.26	2	0
1	155.8	47.1	64.3	109	76	99.9	9					0	0	0	2	0	3	1	1	0	0	1	19.4	5.26	2	0
[truncated: 7,321 more rows]
